# Supplementary material for: Deep neural network prediction of genome-wide transcriptome signatures – beyond the Black-box
Source: NPJ Syst Biol Appl. 2022 Feb 23;8:9. doi: 10.1038/s41540-022-00218-9 (PMC8866467; doi:10.1038/s41540-022-00218-9)
Supplement: Supplementary file 2 — Table 2 [file 41540_2022_218_MOESM2_ESM.csv]

TF_name	step_removed
SKOR2	0
HOXC5	0
CPXCR1	0
HOXD10	0
HOXD12	0
ZNF679	0
HOXD4	0
TPRX1	0
HSFX2	0
HSFY1	0
HSFY2	0
ZNF705B	0
ZNF705D	0
ZNF705G	0
INSM2	0
TGIF2LY	0
TGIF2LX	0
TFDP3	0
TFAP2D	0
TBX22	0
BSX	0
ZNF729	0
TAL2	0
ZNF735	0
SRY	0
BHLHE23	0
SPZ1	0
BHLHA9	0
VSX2	0
SPIC	0
HOXB1	0
HELT	0
ZNF479	0
ESX1	0
EVX1	0
EVX2	0
FAM170A	0
FERD3L	0
FEZF2	0
DUXA	0
FIGLA	0
DRGX	0
DPRX	0
FOXB2	0
FOXD4L3	0
FOXD4L4	0
FOXD4L6	0
FOXE3	0
DMRTC2	0
DMRTB1	0
FOXI1	0
FOXI2	0
FOXR1	0
GBX1	0
GCM2	0
DBX1	0
GSC2	0
GSX1	0
GSX2	0
ZNF645	0
SP7	0
TLX1	0
POU1F1	0
PRDM12	0
POU4F3	0
POU4F2	0
NANOGNB	0
OTP	0
NKX2-4	0
ANHX	0
PITX3	0
NKX2-6	0
NANOGP8	0
ASCL4	0
NKX6-3	0
NOBOX	0
PHOX2B	0
PHOX2A	0
MYF5	0
PAX4	0
SOX14	0
NR2E1	0
OLIG3	0
ASCL3	0
PROP1	0
MSGN1	0
NKX1-1	0
SIX3	0
ZNF804B	0
ZSCAN5B	0
NEUROG1	0
SIX6	0
RHOXF2B	0
LEUTX	0
NEUROD4	0
LHX3	0
RBPJL	0
RAX	0
PTF1A	0
NEUROG3	0
NHLH2	1
GLIS1	1
ZNF135	1
NPAS4	1
GSC	1
ZNF208	1
GATA5	1
NR5A1	1
FOXR2	1
EN1	1
NKX2-3	1
ETV3L	1
FOXI3	1
NEUROG2	1
ZNF454	1
FOXG1	1
NKX3-2	1
NKX2-8	1
FOXE1	1
NKX2-5	1
FEZF1	1
NKX1-2	1
NEUROD1	1
NKX2-2	1
FOXB1	1
ZNF391	1
FOXL2	1
KLF14	1
HMX2	1
OVOL3	1
POU3F2	1
PRDM13	1
TLX3	1
TLX2	1
ZNF536	1
RHOXF1	1
IRX6	1
ISL2	1
UNCX	1
LMX1A	1
TBX20	1
TBX10	1
LHX8	1
T	1
LHX5	1
SCRT2	1
SP8	1
SOX1	1
RHOXF2	1
VAX1	1
HOXD9	1
MEOX2	1
HES3	1
HES5	1
ZIC4	1
ZIC3	1
ZFP57	1
ZFP2	1
HMX1	1
HMX3	1
HOXA11	1
PAX1	1
HOXB5	1
HOXC11	1
HOXC12	1
HOXC8	1
HOXD1	1
HOXD11	1
MESP2	1
HOXD13	1
HOXD3	1
HAND1	1
ZNF541	1
NHLH1	1
DMRT2	1
ALX1	1
ZNF560	1
ALX4	1
ZNF732	1
CDX1	1
ZSCAN1	1
ASCL5	1
CCDC169-SOHLH2	1
DLX3	1
DLX5	1
DLX6	1
DMBX1	1
ZNF676	1
ZNF883	1
ZNF648	1
DMRTA2	1
ZNF98	1
DBX2	1
DMRT3	1
BARHL2	1
DACH2	1
BARHL1	1
ATOH7	1
BARX1	1
ATOH1	1
PAX7	2
FOXS1	2
ZIM2	2
HOXA7	2
MNX1	2
PAX3	2
HOXA9	2
RFX6	2
PAX2	2
ZNF257	2
HOXA6	2
ZIC1	2
ZNF280A	2
ZNF283	2
FOXN1	2
HOXB4	2
DMRT1	2
ZNF286B	2
ZNF878	2
HOXB6	2
HES7	2
HOXB8	2
ZNF256	2
HOXA5	2
ZBTB49	2
POU4F1	2
MEF2B	2
LHX1	2
TBX4	2
ZFP37	2
ZNF630	2
POU5F1B	2
PRDM16	2
ZNF155	2
SIM1	2
PITX2	2
LBX1	2
PITX1	2
LHX9	2
ZNF177	2
ZNF610	2
HOXC10	2
SKOR1	2
HOXA13	2
DLX2	2
GBX2	2
HAND2	2
PDX1	2
HOXA2	2
PAX9	2
SALL3	2
HOXA4	2
HOXA1	2
TBX5	2
ZNF705A	2
TCF15	2
DUX4	2
SP9	2
HSF5	2
FEV	2
MYOD1	2
ZNF502	2
MYOG	2
ZNF501	2
EMX1	2
ZNF492	2
HESX1	2
TFAP2B	2
NKX6-1	2
ARGFX	2
ZNF763	2
ZNF443	2
ZNF730	2
TBR1	2
ZNF485	2
AIRE	2
EN2	2
ZNF705E	2
SP5	2
VAX2	2
ZNF491	2
ZNF582	2
ZNF583	2
ZNF578	2
FOXF1	2
NR0B1	2
KLF17	2
FOXD4L1	2
FOXD4	2
HOXC6	2
EGR4	2
FOXC2	2
ZNF670	2
HOXC4	2
ZNF727	2
EBF2	2
ZNF726	2
SOX30	2
NR2E3	2
ZNF728	2
ZFP28	3
IRX1	3
ZNF718	3
ZNF713	3
ZNF793	3
IRX4	3
IRX2	3
TCF21	3
LMX1B	3
ZFP42	3
ZNF658	3
ZNF71	3
ZNF66	3
HOXB7	3
ZNF662	3
HOXB2	3
WT1	3
SOX3	3
ZNF668	3
ZNF671	3
KLF15	3
ZFP14	3
ZNF772	3
HOXA3	3
ZNF77	3
ZNF696	3
ZNF701	3
HOXA10	3
CDX4	3
BHLHE22	3
L3MBTL4	3
CRX	3
HOXD8	3
HEY2	3
GCM1	3
ZNF620	3
ZNF404	3
ZNF570	3
ZNF366	3
ARID3C	3
ZNF341	3
NRL	3
ZNF572	3
ZNF99	3
ZNF573	3
FOXD3	3
OSR1	3
FOXF2	3
FOXH1	3
ZNF799	3
OTX2	3
MSX2	3
FOXD2	3
ZNF415	3
ZNF567	3
MYPOP	3
ZNF547	3
ZNF546	3
ZNF555	3
ELF5	3
ZNF527	3
EMX2	3
ZNF558	3
ZSCAN26	3
NKX2-1	3
ZSCAN20	3
ZNF470	3
ZSCAN10	3
ZNF44	3
ZNF425	3
MYRFL	3
ZNF418	3
ZNF565	3
ZNF311	3
ZNF284	3
ZNF879	3
ZNF154	3
ZNF619	3
ZNF80	3
ZNF613	3
HDX	3
ZNF81	3
ZKSCAN7	3
ZNF10	3
ZNF816	3
POU3F3	3
PLAGL1	3
ZNF17	3
ZNF837	3
ASCL2	3
ZNF20	3
ZNF200	3
ZNF835	3
ZNF222	3
DLX4	3
ARX	3
GATA4	3
ZNF214	3
ZNF235	3
ZNF273	3
PAX8	4
TBX1	4
BORCS8-MEF2B	4
ZNF774	4
RAG1	4
ZSCAN32	4
SALL4	4
TBX18	4
MSX1	4
ZSCAN4	4
SOHLH1	4
ZNF852	4
ZXDA	4
ZSCAN31	4
ZNF821	4
OLIG2	4
PEG3	4
ONECUT1	4
OLIG1	4
ONECUT3	4
SIX2	4
SIM2	4
PLAG1	4
NPAS1	4
ZNF784	4
ZNF773	4
ZNF764	4
SHOX2	4
BATF3	4
POU3F1	4
ZNF823	4
SCX	4
ZNF781	4
ZNF85	4
SNAI1	4
HOXB3	4
ISL1	4
ZNF23	4
ZNF226	4
ZNF225	4
ZNF211	4
DLX1	4
ZNF165	4
ZNF16	4
ZNF14	4
TBX6	4
ZNF600	4
ZNF112	4
GTF2IRD2B	4
GZF1	4
ZNF615	4
ZNF624	4
ZGLP1	4
ZFPM1	4
ZFP69B	4
ZFP69	4
ZNF230	4
ZFP64	4
ZNF280B	4
ZNF304	4
ZNF550	4
ZNF543	4
ZNF530	4
ZNF490	4
ZNF559	4
ESRRB	4
ZNF420	4
ZNF417	4
ZNF566	4
ZNF416	4
ZNF569	4
ZNF57	4
ZNF334	4
FOXD1	4
ZNF575	4
FOXD4L5	4
ZNF585A	4
ZNF324	4
ZNF319	4
ZNF285	4
ZNF625	4
ZNF597	4
TIGD4	4
ZFP30	4
ZNF682	4
ZNF684	4
VSX1	4
ZNF653	4
ZNF641	4
ZNF699	4
TIGD7	4
ZNF665	4
THAP9	4
YY2	4
HOXC9	4
IRX3	4
ZBTB42	4
IRX5	4
ZNF628	4
TFAP2E	4
ZNF347	5
NR4A2	5
ZNF92	5
ZNF34	5
ZNF765	5
ZNF709	5
ZNF540	5
ZNF329	5
TBX19	5
ZSCAN9	5
ZNF681	5
ZNF579	5
ZNF677	5
ZNF350	5
ZNF354C	5
NPAS2	5
ZSCAN21	5
THAP8	5
ZSCAN2	5
ZNF461	5
ZSCAN16	5
ZNF563	5
ZSCAN25	5
NKX3-1	5
ZNF433	5
ZNF564	5
ZNF707	5
ZNF484	5
ZNF488	5
ZNF568	5
ZNF691	5
ZNF408	5
ZNF93	5
ZNF786	5
SOX21	5
ZNF30	5
ZNF114	5
POU5F1	5
ZNF814	5
ZNF813	5
ZBTB14	5
ZKSCAN4	5
PRRX2	5
ZBTB26	5
ZNF606	5
ZKSCAN3	5
ZBTB3	5
RFX1	5
ZIC5	5
ZBTB46	5
ZFP92	5
ZBTB5	5
ZFP1	5
ZNF626	5
ZKSCAN2	5
YBX2	5
ZNF134	5
ZNF778	5
SOX2	5
ZNF251	5
SOX18	5
SOX17	5
ZNF229	5
ZNF649	5
ZNF205	5
ZNF554	5
ZNF844	5
ZNF2	5
ZNF18	5
ZNF174	5
ZNF595	5
SMAD1	5
ZNF836	5
ZNF157	5
ZNF143	5
ZNF775	5
ZNF136	5
ZNF675	5
ZNF551	5
ZZZ3	5
KCNIP3	5
MTERF2	5
GRHL3	5
GRHL1	5
EBF4	5
MKX	5
MIXL1	5
GLIS2	5
EGR3	5
LHX6	5
HES1	5
HSF2	5
HSFX1	5
NAIF1	5
ETV2	5
ATOH8	5
GLI1	5
FLYWCH1	5
MAFA	5
FOXO6	5
PRDM10	6
ZNF175	6
ZNF394	6
ZNF169	6
ZNF286A	6
ZNF549	6
GMEB1	6
EBF3	6
ZNF296	6
E2F5	6
RBAK	6
ZNF132	6
L3MBTL3	6
ZNF574	6
ZNF124	6
MSANTD4	6
ZNF584	6
ZNF585B	6
ZNF345	6
ZNF101	6
ZNF605	6
NFATC2	6
ZNF300	6
EGR2	6
ZNF396	6
ZNF180	6
ZNF534	6
ZNF429	6
ZNF234	6
ZNF232	6
ZNF439	6
FOXP3	6
ZNF426	6
ZNF440	6
FOXQ1	6
ZNF45	6
ZNF253	6
ZNF468	6
ZNF248	6
ZNF41	6
RUNX2	6
POU2F3	6
EOMES	6
ZNF221	6
ZNF407	6
ZNF512	6
ZNF184	6
ZNF280C	6
PKNOX2	6
ZNF181	6
MESP1	6
ZNF227	6
ZIK1	6
ZNF12	6
ZNF614	6
NEUROD2	6
THAP2	6
ZBTB21	6
ZNF737	6
THAP6	6
ZNF843	6
ZBTB12	6
ATF1	6
ZNF749	6
NOTO	6
ZNF845	6
MYNN	6
ZNF829	6
NFYA	6
ZNF766	6
ZNF808	6
HOXB9	6
ZNF782	6
ZNF785	6
TOPORS	6
ZNF787	6
ZNF790	6
ZIC2	6
ZBTB40	6
CEBPE	6
TCF24	6
ZNF616	6
SMAD9	6
ZNF627	6
ZFAT	6
ZNF654	6
ZNF660	6
ZC3H8	6
ZNF669	6
ZBTB9	6
NR4A1	6
NR3C2	6
JRKL	6
ZNF79	6
ZNF680	6
ZSCAN23	6
CENPBD1	6
ZNF683	6
ZNF678	6
ZBTB48	6
TGIF2	7
ISX	7
LIN54	7
ZNF320	7
ZNF317	7
ZNF268	7
KLF12	7
TIGD2	7
ZNF281	7
ZNF3	7
TET1	7
INSM1	7
TBX15	7
RFX8	7
ZNF212	7
RORA	7
ZFPM2	7
ZNF100	7
ZFP82	7
SIX4	7
ZNF141	7
SETDB2	7
ZBTB45	7
KLF8	7
SOHLH2	7
ZBTB34	7
SOX13	7
SP4	7
ZBTB24	7
ZBTB2	7
SATB2	7
ZNF182	7
ZBTB1	7
ZNF189	7
ZNF213	7
ZBED4	7
SOX5	7
HOXB13	7
ZNF223	7
ZNF224	7
ZBTB22	7
ZNF324B	7
ZNF398	7
ZNF596	7
DPF3	7
ZNF486	7
ZNF493	7
ZNF736	7
ZNF500	7
ZNF503	7
NFIL3	7
ASCL1	7
ZNF519	7
CTCFL	7
ZNF623	7
ZNF611	7
ESR2	7
NPAS3	7
ELF2	7
ZNF788	7
PHF1	7
PGR	7
MYCN	7
ZNF761	7
E4F1	7
ZNF780B	7
ZNF333	7
ZNF571	7
ZNF587B	7
PAX5	7
ZNF528	7
POU3F4	7
ESR1	7
ZNF441	7
ZNF33B	7
ZNF7	7
ZNF354A	7
ZNF382	7
ZNF692	7
PRR12	7
ZNF384	7
ZNF385C	7
ZNF385D	7
AEBP2	7
ZNF449	7
ZNF880	7
ARNTL	7
PRDM6	7
ZNF414	7
POU6F1	7
ZNF438	7
ETV3	7
ZNF432	7
ZNF667	7
ZNF689	7
ZNF577	7
ZNF43	7
PRDM15	7
ZNF419	7
ZNF846	7
BRF2	8
ZNF721	8
ZNF768	8
HNF4G	8
BCL11A	8
ZBTB11	8
HNF1B	8
ZNF74	8
ZNF800	8
HOXC13	8
KAT7	8
ADNP2	8
ZNF891	8
TFAP2C	8
TGIF1	8
THAP1	8
THAP10	8
THAP11	8
THAP12	8
ZNF830	8
ZNF700	8
TIGD6	8
BACH2	8
IKZF4	8
BARX2	8
TP73	8
TTF1	8
TWIST1	8
ZNF777	8
BBX	8
HNF1A	8
ZNF326	8
ZNF70	8
ELK1	8
ZNF526	8
ZNF525	8
ZNF521	8
ZNF511	8
GATAD2B	8
ZNF215	8
ZNF22	8
ZNF430	8
FOXP2	8
ZNF236	8
ZNF239	8
ZNF274	8
ZNF28	8
FOXN4	8
TBP	8
FOXN3	8
ZNF383	8
ZNF35	8
GLI2	8
ZBTB33	8
ZNF548	8
GPBP1	8
ZBTB37	8
ZNF69	8
ZNF688	8
CIC	8
ZNF644	8
ZNF639	8
HES6	8
ZNF608	8
ZNF607	8
ZKSCAN5	8
GTF2IRD2	8
DACH1	8
ZNF599	8
ZNF131	8
E2F4	8
E2F6	8
ZNF138	8
ZNF140	8
ZNF561	8
ZNF552	8
GTF2IRD1	8
ADNP	8
REXO4	8
PBX2	8
NKRF	8
PBX4	8
SP6	8
PRDM4	8
MYF6	8
PHF20	8
MNT	8
PKNOX1	8
MECP2	8
SIX1	8
SOX7	8
RFX3	8
NR4A3	8
MEF2A	8
NR5A2	8
NR6A1	8
NRF1	8
MTERF3	8
MTF2	8
PURB	8
KLF16	9
ZNF195	9
PRDM1	9
ZBTB25	9
ZNF747	9
ZNF436	9
ZNF19	9
HHEX	9
ZNF75A	9
PAX6	9
ZNF740	9
LIN28A	9
SMAD5	9
SMAD4	9
MXD4	9
FAM200B	9
ZBTB44	9
ZNF776	9
FOXN2	9
HES4	9
ZGPAT	9
ZNF197	9
ZNF202	9
ZNF25	9
ZNF672	9
ZNF674	9
CHAMP1	9
DBP	9
FOXP1	9
ZBED3	9
ZNF444	9
ZNF254	9
ZNF445	9
ETV5	9
KLF9	9
ZNF260	9
ZNF263	9
ZFHX3	9
ZFP41	9
ZNF275	9
TWIST2	9
ZNF277	9
TSHZ1	9
RFX7	9
SAFB2	9
NR1D2	9
ZBTB18	9
RFX2	9
ZBTB41	9
ZNF287	9
ZNF496	9
AKAP8	9
ZNF32	9
RARG	9
FOXA2	9
ZNF841	9
SIX5	9
ZSCAN22	9
ZNF362	9
ZSCAN18	9
FOXL1	9
ARHGAP35	9
LBX2	9
RARA	9
ZNF850	9
PLAGL2	9
ZNF510	9
MAFF	9
ARID3A	9
ZNF517	9
ELK4	9
ZNF865	9
ZNF37A	9
KCMF1	9
MEIS2	9
ZNF160	9
ZNF529	9
NANOG	9
ZNF562	9
EBF1	9
IRF3	9
FOSB	9
ZNF791	9
ZNF792	9
TFEB	9
ZUFSP	9
ZNF346	9
MEOX1	9
EGR1	9
ZNF8	9
ZKSCAN8	9
ZNF358	9
ZNF343	9
ZNF804A	9
FOXJ3	9
POU2F1	9
ARID5B	9
FIZ1	9
TFAP4	9
TFCP2	9
OSR2	10
POGK	10
PLSCR1	10
RORB	10
ZBTB43	10
CUX1	10
SETDB1	10
MTF1	10
HMG20A	10
SNAI3	10
ZNF487	10
PPARG	10
ZHX2	10
ZNF483	10
LHX2	10
ELF1	10
MGA	10
GLIS3	10
HINFP	10
GATAD2A	10
HIVEP1	10
DMRTA1	10
ETS2	10
ZNF451	10
ZFP3	10
ZNF586	10
ZNF592	10
ZFHX2	10
ZNF446	10
ZNF518A	10
RXRA	10
ZNF516	10
HEY1	10
MAFG	10
ZNF629	10
ZNF805	10
NFATC1	10
ZNF789	10
ZNF410	10
NCOA1	10
SPEN	10
RBSN	10
ZNF302	10
THAP7	10
TIGD3	10
IKZF5	10
RELB	10
ZNF75D	10
IKZF2	10
CSRNP2	10
ZNF746	10
BHLHA15	10
ATF5	10
FOXK1	10
PREB	10
ZSCAN30	10
ZNF33A	10
ARID3B	10
ZNF337	10
ZNF91	10
ZNF335	10
TCF20	10
ZNF860	10
NFIA	10
ZNF331	10
RARB	10
ZNF322	10
ATF2	10
NFXL1	10
TERF1	10
ZNF318	10
ZNF827	10
FOXO1	10
MYCL	10
REPIN1	10
ZNF704	10
ZBTB39	10
ZBTB38	10
CSRNP1	10
ZBTB32	10
CREBZF	10
CLOCK	10
ZNF250	10
ZBED1	10
SETBP1	10
FOXO4	10
HOMEZ	10
ZNF697	10
ZNF264	10
ETV6	10
FOXO3	10
ZNF148	10
SP1	10
BNC2	10
ZNF710	10
CARF	10
ZNF717	10
CC2D1A	10
SP110	10
ZNF708	10
GATA3	11
MBD4	11
FOXC1	11
MBD1	11
RFX5	11
ZNF431	11
RLF	11
REST	11
GFI1	11
GABPA	11
ETV4	11
GATA2	11
FBXL19	11
ZNF276	11
ZNF316	11
ETV7	11
RELA	11
ZNF473	11
ZNF282	11
ZNF266	11
RBCK1	11
LHX4	11
ZNF267	11
RXRB	11
FOXJ2	11
ZNF48	11
HLF	11
ZNF146	11
MZF1	11
BAZ2A	11
ZNF771	11
TIGD5	11
ZNF750	11
TP63	11
ZNF714	11
CASZ1	11
UBP1	11
CBX2	11
CDC5L	11
SOX8	11
WIZ	11
MYBL1	11
ZBED2	11
CENPT	11
ZBED5	11
ZBTB17	11
CREB3L3	11
THAP4	11
CREB3L4	11
THAP3	11
ATF6B	11
NFATC4	11
ZSCAN5A	11
ZSCAN29	11
AHRR	11
JUND	11
ALX3	11
ARID2	11
TBX3	11
KDM2B	11
SRF	11
TCF3	11
NFIC	11
TCFL5	11
TEAD3	11
TERF2	11
TET2	11
ATF3	11
TFAP2A	11
ATF4	11
NFYC	11
SOX15	11
ZNF695	11
CTCF	11
ZEB1	11
DDIT3	11
ZNF594	11
ZNF589	11
PURA	11
SMAD3	11
HKR1	11
HIC2	11
MLX	11
ZFP62	11
ZHX1	11
ZNF646	11
PATZ1	11
DR1	11
ZNF576	11
DOT1L	11
HIVEP3	11
ZNF598	11
ZFP91	11
MTERF1	11
ZNF514	11
ZNF121	11
ONECUT2	11
ZNF107	11
HES2	11
ZBTB6	11
NFIB	12
ZNF513	12
AHDC1	12
MITF	12
ASH1L	12
PHF21A	12
POU2F2	12
ZNF557	12
ERF	12
ZNF385A	12
ARNT	12
PBX1	12
MEF2C	12
ZNF84	12
NFIX	12
NACC2	12
ZNF580	12
ZNF652	12
MXD1	12
ZNF621	12
ZNF428	12
ZNF664	12
PPARA	12
POU6F2	12
CENPB	12
CXXC5	12
ELK3	12
ZNF703	12
ZNF442	12
ATF7	12
CEBPD	12
CEBPA	12
ZNF706	12
BHLHE41	12
MBD6	12
NKX6-2	12
BCL6	12
BAZ2B	12
ZNF469	12
DMTF1	12
PRDM2	12
NCOA2	12
BACH1	12
CEBPB	12
FOS	12
NFATC3	12
KLF11	12
IRF9	12
L3MBTL1	12
KLF2	12
TP53	12
LCOR	12
ZBTB10	12
KLF13	12
SKIL	12
GLYR1	12
JDP2	12
THAP5	12
ST18	12
IKZF1	12
RUNX3	12
TSC22D1	12
RREB1	12
ZBED6	12
THRA	12
IRF8	12
TRPS1	12
IRF5	12
TFE3	12
ZBTB7B	12
ZBTB7C	12
ZBTB8B	12
ZEB2	12
HLX	12
SP140L	12
HIVEP2	12
ZFP90	12
SMYD3	12
ZFY	12
IRF2	12
KLF4	12
TCF4	12
ZBTB16	12
TEF	12
LTF	12
SHOX	12
SP100	12
USF1	12
TSHZ3	12
VENTX	12
KDM2A	12
VEZF1	12
MAFB	12
ZNF24	12
STAT6	12
LYL1	12
USF2	12
STAT4	12
MAF	12
VDR	12
BCL6B	13
E2F7	13
DZIP1	13
E2F1	13
ZHX3	13
TEAD1	13
PROX1	13
TCF7L2	13
ZKSCAN1	13
ZNF233	13
HBP1	13
CREB3L2	13
PRMT3	13
AHR	13
PBX3	13
SLC2A4RG	13
PCGF2	13
EEA1	13
PCGF6	13
ZNF395	13
TBPL1	13
ZNF544	13
KMT2A	13
ZFX	13
HIC1	13
DPF1	13
SNAPC4	13
SNAPC5	13
ZNF618	13
NFYB	13
MYRF	13
CXXC4	13
SREBF1	13
ZNF609	13
PURG	13
ZBTB8A	13
SNAPC2	13
FOSL1	13
TEAD4	13
DEAF1	13
ZFHX4	13
CREM	13
SOX11	13
ZNF587	13
FOXA3	13
SOX12	13
ZNF711	13
ZNF83	13
ZNF76	13
ZNF581	13
KDM5B	13
SOX9	13
TRERF1	13
PIN1	13
SKI	13
HMGA2	13
AR	13
GMEB2	13
ZNF219	13
ZNF497	13
CEBPG	13
ZNF280D	13
TMF1	13
CEBPZ	13
SOX4	13
ZNF532	13
SCMH1	13
NR2F2	13
SAFB	13
SALL2	13
MYSM1	13
SALL1	13
MAZ	13
NR2C1	13
ZNF26	13
CENPA	13
ZNF423	13
ZNF506	13
NFE2L1	13
MEF2D	13
ZNF142	13
LIN28B	13
GTF2I	13
FOXP4	13
XPA	13
ARNT2	13
PRDM5	13
MYT1	13
ZNF133	13
ZNF507	13
CDX2	13
ZSCAN12	13
ZNF292	13
FOXM1	13
ZBED9	13
ZNF512B	13
ATMIN	13
MBD3	13
SGSM2	13
NFE2L3	13
TFEC	14
IRF1	14
NR1H3	14
SON	14
YBX3	14
XBP1	14
KLF10	14
IRF4	14
MXI1	14
KLF1	14
NCOA3	14
USF3	14
BCL11B	14
CCDC17	14
SPIB	14
SPI1	14
KLF3	14
ZNF655	14
ZNF780A	14
ZBTB20	14
CAMTA2	14
NR3C1	14
CGGBP1	14
BATF	14
HSF4	14
KLF6	14
ZNF687	14
BATF2	14
MYB	14
CREB5	14
TCF7	14
ERG	14
JUNB	14
ZNF217	14
RXRG	14
MBNL2	14
JUN	14
ANKZF1	14
RUNX1	14
ETS1	14
ESRRG	14
GFI1B	14
ZNF474	14
TBX21	14
ARID5A	14
SATB1	14
ZNF467	14
SCML4	14
AKNA	14
RORC	14
STAT5A	14
NFE2	14
TAL1	14
PROX2	14
MAX	14
PRDM9	14
GATA1	14
PRDM8	14
RAX2	14
RBPJ	14
REL	14
PRDM14	14
MBD2	14
IKZF3	14
FLI1	14
TFCP2L1	14
TSHZ2	14
GLI4	14
ZBTB7A	14
OTX1	14
IRF7	14
TET3	14
TRAFD1	14
HMBOX1	14
MSC	14
TERB1	14
ZNF831	14
DNTTIP1	14
NR1D1	14
NFKB1	14
MLXIPL	14
MLXIP	14
SP2	14
MYC	14
SP140	14
SEBOX	14
JAZF1	14
POU2AF1	14
GPBP1L1	14
LEF1	14
LCORL	14
ZNF716	14
ZNF518B	14
ZNF117	14
ELF4	14
ELF3	14
EHF	14
ZMAT1	14
ZXDC	14
ZNF524	14
THYN1	15
THRB	15
ZNF770	15
ZBTB4	15
ZNF783	15
ZXDB	15
AHCTF1	15
TBPL2	15
AKAP8L	15
TBX2	15
ZNF90	15
NFE2L2	15
TCF12	15
ZNF853	15
ARNTL2	15
TCF7L1	15
NFKB2	15
SREBF2	15
IRF6	15
NFAT5	15
SRCAP	15
NEUROD6	15
KIN	15
SPDEF	15
MYT1L	15
TEAD2	15
STAT5B	15
NME2	15
GRHL2	15
MEIS1	15
MEIS3	15
GTF2B	15
ZMAT4	15
ZNF556	15
E2F8	15
ZIM3	15
HEYL	15
E2F3	15
E2F2	15
DRAP1	15
BHLHE40	15
DNMT1	15
HIF1A	15
HIF3A	15
PA2G4	15
EPAS1	15
SNAI2	15
GLI3	15
ZNF480	15
FOSL2	15
FOXA1	15
ZNF365	15
ZNF367	15
MAFK	15
PRRX1	15
FOXJ1	15
ZNF385B	15
ZNF397	15
FOXK2	15
RFX4	15
ETV1	15
GATA6	15
ZNF462	15
MECOM	15
ZNF471	15
ESRRA	15
SCRT1	15
OVOL2	15
MSANTD3	15
CHCHD3	15
YY1	15
YBX1	15
NR2F1	15
NR2F6	15
OVOL1	15
CPEB1	15
NR1I3	15
NR1I2	15
HNF4A	15
CREB3L1	15
KLF5	15
CREBL2	15
MYBL2	15
SOX10	15
HSF1	15
NR1H4	15
NR1H2	15
HMG20B	15
SP3	15
CXXC1	15
HMGA1	15
KLF7	15
BNC1	15
CUX2	15
BPTF	15
HMGN3	15
CSRNP3	15
CAMTA1	15
ZBTB47	15
NR2C2	15
STAT3	16
AEBP1	16
STAT2	16
STAT1	16
TIGD1	16
PPARD	16
MTERF4	16
ZNF460	16
ATF6	16
NFX1	16
MSANTD1	16
TFDP1	16
TFDP2	16
MXD3	16
GTF3A	16
TCF23	16
KMT2B	16
GLMP	16
CREB3	16
CREB1	16
JRK	16
ZNF207	16
SOX6	16
POU5F2	16
ZNF354B	16
