# Supplementary material for: Deep neural network prediction of genome-wide transcriptome signatures – beyond the Black-box
Source: NPJ Syst Biol Appl. 2022 Feb 23;8:9. doi: 10.1038/s41540-022-00218-9 (PMC8866467; doi:10.1038/s41540-022-00218-9)
Supplement: Supplementary file 4 — Table 1 [file 41540_2022_218_MOESM4_ESM.xlsx]

## Sheet: validation_spearman_corr
SYMBOL	TFs_to_targets_100.h5	TFs_to_targets_50_50.h5	TFs_to_targets_250_250.h5	TFs_to_targets_50.h5	TFs_to_targets_50_50_50.h5	TFs_to_targets_1000_1000.h5	TFs_to_targets_250.h5	TFs_to_targets_no_hidden_.h5	TFs_to_targets_1000.h5	TFs_to_targets_500_500.h5	TFs_to_targets_100_100.h5	TFs_to_targets_250_250_250.h5	TFs_to_targets_100_100_100.h5	TFs_to_targets_500_500_500.h5	TFs_to_targets_1000_1000_1000.h5	TFs_to_targets_500.h5
A1BG	0.869536	0.781701	0.892965	0.842765	0.784962	0.913374	0.883956	0.913962	0.900288	0.909177	0.864831	0.906633	0.851925	0.902661	0.916332	0.901447
A1CF	0.875396	0.855678	0.889137	0.867072	0.845065	0.898975	0.889346	0.896719	0.888388	0.89673	0.870396	0.893538	0.877567	0.903225	0.900878	0.89336
A2M	0.869357	0.821845	0.882141	0.840259	0.821433	0.911593	0.89328	0.91425	0.906046	0.897357	0.860967	0.8805	0.843898	0.906387	0.908019	0.895696
A2ML1	0.890514	0.850608	0.895048	0.862148	0.854117	0.897655	0.889667	0.896309	0.893332	0.893402	0.88768	0.901965	0.885393	0.900806	0.904754	0.893369
A2MP1	0.832547	0.78931	0.855824	0.803521	0.778241	0.870704	0.859242	-0.00427617	0.870836	0.865119	0.831677	0.85264	0.832196	0.872847	0.867229	0.867143
A3GALT2	0.627793	0.613547	0.631732	0.612902	0.59446	0.646817	0.638651		0.637121	0.631348	0.62845	0.628168	0.615314	0.657953	0.650757	0.653171
A4GALT	0.829038	0.783076	0.860596	0.797823	0.779427	0.884196	0.861742	0.900569	0.872074	0.879126	0.824791	0.854639	0.822932	0.878622	0.883654	0.863659
A4GNT	0.664445	0.604657	0.667678	0.653779	0.594772	0.674874	0.678163		0.679496	0.686441	0.664185	0.675289	0.652326	0.662048	0.670944	0.683614
AAAS	0.948912	0.936968	0.956684	0.94204	0.93377	0.959853	0.95763	0.966539	0.96069	0.955278	0.946665	0.956585	0.946737	0.957035	0.960854	0.961079
AACS	0.9021	0.866818	0.933065	0.873232	0.864403	0.939339	0.92801	0.941703	0.930141	0.936485	0.899105	0.92399	0.889564	0.930754	0.939191	0.930404
AACSP1	0.76909	0.723807	0.804912	0.73219	0.706343	0.827128	0.812556	0.829907	0.81678	0.82392	0.76734	0.802422	0.764539	0.825405	0.832638	0.811627
AADAC	0.670771	0.61044	0.701357	0.641486	0.609523	0.703381	0.689718		0.690521	0.704322	0.657466	0.685509	0.657204	0.703389	0.70542	0.69807
AADACL2	0.526408	0.497483	0.527848	0.50991	0.504027	0.517334	0.547389	-0.0190215	0.536372	0.520073	0.513302	0.534957	0.513007	0.517012	0.533208	0.528805
AADACL3	0.680074	0.626303	0.684215	0.64116	0.627274	0.70004	0.701628	0.0221963	0.715126	0.703396	0.660903	0.675584	0.668118	0.710157	0.705155	0.707143
AADACL4	0.421186	0.408174	0.442851	0.388701	0.378849	0.435583	0.431229		0.40803	0.443485	0.407451	0.430342	0.399849	0.462307	0.397066	0.420296
AADACP1	0.718569	0.638257	0.725266	0.698343	0.620504	0.741375	0.731469	0.0100292	0.735652	0.731933	0.703661	0.730738	0.708213	0.733807	0.740767	0.739052
AADAT	0.902244	0.864602	0.925107	0.885829	0.857824	0.940158	0.928491	0.942147	0.937111	0.93568	0.890444	0.930173	0.895529	0.939239	0.942473	0.936119
AAED1	0.866934	0.825347	0.894703	0.856134	0.827877	0.916837	0.903125	0.930894	0.911612	0.914351	0.862082	0.887344	0.865686	0.910877	0.920105	0.907321
AAGAB	0.944227	0.93428	0.955769	0.937307	0.92823	0.958349	0.950464	0.961413	0.960643	0.957162	0.944111	0.951935	0.941899	0.954969	0.959286	0.955783
AAK1	0.891863	0.826184	0.92022	0.86969	0.813575	0.941132	0.921674	0.948751	0.932645	0.932388	0.885375	0.917357	0.875314	0.930781	0.937817	0.926953
AAMDC	0.876039	0.827123	0.90294	0.854003	0.801639	0.919175	0.899828	0.924279	0.906773	0.914417	0.878734	0.898796	0.872438	0.915161	0.918844	0.912829
AAMP	0.945768	0.917635	0.950709	0.932762	0.919975	0.960118	0.956639	0.970297	0.96113	0.958194	0.941662	0.946101	0.937135	0.958469	0.962789	0.962173
AANAT	0.805471	0.7735	0.821846	0.780485	0.766089	0.827932	0.811597	-0.104623	0.818616	0.815124	0.785054	0.81375	0.800485	0.826586	0.829061	0.812257
AAR2	0.944053	0.924171	0.957168	0.928802	0.918244	0.967213	0.959657	0.971119	0.964656	0.959	0.934734	0.950787	0.930923	0.960998	0.9634	0.962763
AARD	0.817279	0.728324	0.839094	0.781619	0.689408	0.860713	0.842242	0.880887	0.849258	0.845623	0.800714	0.831083	0.789074	0.846313	0.85832	0.852373
AARS	0.910457	0.896822	0.926835	0.902876	0.88684	0.937473	0.930014	0.954952	0.937039	0.938518	0.913301	0.924057	0.911533	0.922557	0.934552	0.936586
AARS2	0.929762	0.905187	0.939149	0.914868	0.899074	0.944226	0.943685	0.958855	0.944069	0.944948	0.92455	0.93389	0.922403	0.94341	0.944738	0.941687
AARSD1	0.930987	0.898082	0.953695	0.91588	0.900092	0.954123	0.95437	0.961134	0.957071	0.959846	0.921233	0.942814	0.925088	0.954497	0.957474	0.955331
AARSP1	0.180089	0.178843	0.177944	0.181068	0.176692	0.180808	0.178223		0.156241	0.175199	0.180269	0.180089	0.179467	0.178759	0.168624	0.180361
AASDH	0.93333	0.925533	0.945656	0.929926	0.925292	0.953837	0.945666	0.957905	0.952978	0.951054	0.930772	0.938805	0.928227	0.945693	0.948201	0.950719
AASDHPPT	0.945395	0.926254	0.957796	0.935494	0.925017	0.962288	0.957724	0.966856	0.961196	0.961093	0.94341	0.955851	0.942442	0.956056	0.962582	0.961614
AASS	0.889386	0.821121	0.899422	0.855558	0.812804	0.920393	0.907316	0.930694	0.914595	0.916644	0.864388	0.901287	0.864457	0.912637	0.91658	0.912205
AATF	0.940521	0.925551	0.951832	0.925715	0.929537	0.954855	0.954581	0.965426	0.95823	0.952707	0.937133	0.946996	0.933058	0.954354	0.94952	0.960263
AATK	0.902516	0.878661	0.913266	0.881571	0.87196	0.921935	0.915493	0.926201	0.918888	0.923577	0.898181	0.915465	0.893274	0.920899	0.925562	0.920065
AATK-AS1	0.642474	0.601376	0.651955	0.625464	0.592704	0.673167	0.660529	-0.0255034	0.671447	0.670115	0.627683	0.658275	0.614477	0.652224	0.667171	0.668329
ABAT	0.868722	0.79231	0.897108	0.839029	0.806723	0.900911	0.896307	0.916152	0.903723	0.901991	0.863092	0.894523	0.862613	0.890725	0.902163	0.902197
ABCA1	0.822299	0.800728	0.829694	0.815026	0.798305	0.849972	0.835145	0.869336	0.844999	0.849217	0.82468	0.837702	0.814549	0.844613	0.850151	0.844362
ABCA10	0.821535	0.782791	0.861497	0.781859	0.772373	0.867998	0.847933	0.874924	0.857885	0.865676	0.812694	0.852302	0.808286	0.86001	0.87391	0.859662
ABCA11P	0.875359	0.812707	0.90129	0.847413	0.811445	0.905641	0.897345	0.915573	0.904101	0.904945	0.862706	0.890107	0.864941	0.89732	0.895898	0.903761
ABCA12	0.880309	0.83163	0.893229	0.862128	0.804384	0.908673	0.89667	0.905536	0.901599	0.90156	0.876854	0.895387	0.864897	0.899236	0.903818	0.901044
ABCA13	0.80101	0.722888	0.802536	0.736728	0.718744	0.833765	0.81448	0.848159	0.832838	0.827672	0.782403	0.799366	0.779923	0.830299	0.837169	0.825723
ABCA17P	0.833222	0.801305	0.852897	0.815909	0.797163	0.871756	0.858837	0.892257	0.866997	0.86793	0.832246	0.859784	0.825005	0.866393	0.872061	0.864754
ABCA2	0.914769	0.890309	0.930603	0.909207	0.878583	0.940933	0.933502	0.954174	0.94049	0.937823	0.917501	0.931653	0.909305	0.941525	0.940431	0.932073
ABCA3	0.836009	0.739803	0.873442	0.789718	0.732862	0.902355	0.87447	0.91555	0.892638	0.892236	0.822138	0.873199	0.82538	0.89721	0.89396	0.888844
ABCA4	0.775943	0.71774	0.794297	0.739222	0.7245	0.814951	0.799837	-0.0628407	0.805444	0.816238	0.757628	0.789454	0.759957	0.80756	0.81527	0.807411
ABCA5	0.852639	0.825573	0.875735	0.828582	0.822539	0.897604	0.873981	0.904918	0.893922	0.887519	0.847205	0.874436	0.85148	0.888511	0.898027	0.887793
ABCA6	0.881356	0.852299	0.898414	0.877171	0.844177	0.913945	0.891648	0.908357	0.899654	0.906515	0.883843	0.896283	0.872037	0.908655	0.913006	0.909509
ABCA7	0.922148	0.89357	0.934187	0.907018	0.882547	0.948501	0.931536	0.952638	0.939502	0.938405	0.913534	0.935224	0.91133	0.942211	0.944542	0.936375
ABCA8	0.86448	0.839619	0.874141	0.858902	0.837349	0.884657	0.877753	0.900209	0.879645	0.881243	0.865271	0.877764	0.861461	0.883002	0.887946	0.876557
ABCA9	0.919323	0.897203	0.92588	0.908614	0.901054	0.933852	0.921014	0.93841	0.929676	0.930996	0.912559	0.922388	0.90687	0.935622	0.932769	0.930535
ABCB1	0.803628	0.707036	0.821341	0.766589	0.698007	0.84896	0.834496	0.865346	0.839784	0.846998	0.781875	0.829792	0.783565	0.848356	0.847562	0.840622
ABCB10	0.927168	0.895544	0.942327	0.913338	0.882963	0.949613	0.941117	0.954404	0.949659	0.947481	0.923489	0.938707	0.924241	0.944503	0.949392	0.944589
ABCB10P1	0.457415	0.412155	0.455272	0.448791	0.416067	0.443573	0.462794	-0.0275131	0.446261	0.461114	0.448531	0.451625	0.446726	0.445022	0.450125	0.443703
ABCB10P3	0.419083	0.379769	0.440172	0.384194	0.325189	0.420642	0.435661		0.440546	0.442113	0.408021	0.403693	0.404272	0.422011	0.421746	0.434428
ABCB10P4	0.515932	0.480198	0.531817	0.4844	0.450059	0.523432	0.523086	7.71834e-05	0.515321	0.527636	0.502869	0.521297	0.512459	0.537748	0.52701	0.515712
ABCB11	0.613795	0.452887	0.638952	0.555055	0.486165	0.667747	0.639671	0.650445	0.661611	0.668373	0.61172	0.649473	0.558557	0.670089	0.658639	0.650447
ABCB4	0.752484	0.666461	0.804166	0.726486	0.627413	0.838698	0.800327	0.845508	0.826138	0.823824	0.751719	0.799319	0.732591	0.823746	0.84004	0.812138
ABCB5	0.825074	0.76797	0.849135	0.791847	0.756487	0.858939	0.848713	0.855792	0.844741	0.849005	0.810052	0.846899	0.816092	0.852056	0.854253	0.845343
ABCB6	0.856097	0.817578	0.886741	0.834715	0.81013	0.898023	0.887574	0.912695	0.893798	0.893107	0.857539	0.872326	0.854383	0.893121	0.901945	0.893483
ABCB7	0.934575	0.91564	0.93985	0.927499	0.92107	0.955657	0.946655	0.957924	0.951183	0.949254	0.931696	0.938732	0.930585	0.94874	0.946862	0.951281
ABCB8	0.942299	0.906706	0.951704	0.920354	0.908295	0.956036	0.955112	0.965274	0.955552	0.956685	0.934905	0.948949	0.92929	0.955206	0.955937	0.957843
ABCB9	0.902854	0.877423	0.925225	0.891813	0.870178	0.937857	0.928066	0.940578	0.927057	0.933649	0.905238	0.930669	0.894169	0.933499	0.939431	0.929586
ABCC1	0.917935	0.866062	0.937673	0.900164	0.858094	0.944547	0.938721	0.95119	0.944441	0.9395	0.91373	0.939015	0.90856	0.937065	0.939742	0.941122
ABCC10	0.924875	0.901018	0.938649	0.909709	0.897822	0.951642	0.943715	0.963332	0.948934	0.943818	0.917036	0.940285	0.916089	0.942554	0.950526	0.943758
ABCC11	0.739334	0.646448	0.747928	0.682857	0.670061	0.779385	0.743068	-0.0181745	0.763501	0.760904	0.725638	0.75549	0.713912	0.771983	0.768073	0.756603
ABCC12	0.553973	0.482205	0.598053	0.543196	0.494738	0.620106	0.609773	0.0166644	0.617425	0.62739	0.551913	0.587514	0.561672	0.617766	0.613165	0.613604
ABCC13	0.825879	0.804578	0.844481	0.821989	0.785912	0.849842	0.837201	0.849725	0.845497	0.842474	0.828564	0.836894	0.827693	0.836641	0.851164	0.845369
ABCC2	0.798659	0.669801	0.825337	0.728073	0.604305	0.857663	0.829411	0.872996	0.848496	0.853804	0.756688	0.821484	0.763469	0.854814	0.865031	0.850464
ABCC3	0.88362	0.85317	0.908574	0.857059	0.853	0.926594	0.909371	0.927905	0.919637	0.923499	0.869125	0.91072	0.876157	0.921921	0.927457	0.917739
ABCC4	0.818406	0.760367	0.872461	0.791225	0.760666	0.887878	0.87191	0.908571	0.886433	0.88753	0.81756	0.855979	0.811223	0.878531	0.892732	0.886119
ABCC5	0.853177	0.832158	0.8743	0.836038	0.831215	0.890963	0.875883	0.908822	0.881993	0.886152	0.856626	0.869147	0.855562	0.887344	0.898358	0.886291
ABCC6	0.867301	0.819878	0.897395	0.843564	0.797126	0.918381	0.905191	0.921542	0.914555	0.916228	0.859427	0.893638	0.862829	0.912366	0.922005	0.910856
ABCC6P1	0.733911	0.693709	0.761	0.709367	0.687808	0.796628	0.765671	0.816498	0.775111	0.79091	0.722877	0.76055	0.73243	0.788962	0.797992	0.771978
ABCC6P2	0.735232	0.67879	0.741611	0.70317	0.660129	0.764785	0.754078	-0.0770457	0.760398	0.74769	0.718304	0.739632	0.712417	0.750581	0.767383	0.754175
ABCC8	0.829057	0.798511	0.843116	0.810832	0.793295	0.856603	0.83753	0.851141	0.849329	0.854914	0.821439	0.835468	0.813622	0.854494	0.847294	0.848597
ABCC9	0.847751	0.807417	0.862649	0.819274	0.80182	0.88238	0.859447	0.888042	0.869567	0.879637	0.841324	0.859587	0.832902	0.878243	0.873349	0.869595
ABCD1	0.90611	0.878512	0.916218	0.890574	0.86462	0.930675	0.921177	0.943611	0.930338	0.920523	0.895324	0.914537	0.88681	0.925546	0.932064	0.925959
ABCD1P2	0.34446	0.308334	0.355322	0.316858	0.283092	0.354353	0.335638	0.0385788	0.366107	0.376095	0.330872	0.351	0.319872	0.337188	0.348527	0.3513
ABCD1P3	0.204997	0.204473	0.187027	0.220558	0.195567	0.227092	0.181146		0.177421	0.204147	0.196252	0.199732	0.191464	0.212403	0.201053	0.2274
ABCD1P4	0.153521	0.162395	0.184303	0.162846	0.181208	0.216938	0.201048	-0.0191107	0.147942	0.210927	0.168937	0.136402	0.123032	0.145922	0.151028	0.170511
ABCD1P5	0.301425	0.272102	0.265999	0.295666	0.268176	0.286876	0.288351		0.307559	0.285059	0.321166	0.310161	0.284019	0.287554	0.292254	0.289353
ABCD2	0.862593	0.832835	0.884303	0.840977	0.810263	0.901051	0.880971	0.896705	0.892128	0.891503	0.862983	0.89271	0.850212	0.897134	0.9067	0.892665
ABCD3	0.94097	0.919999	0.948733	0.928506	0.915697	0.954688	0.94673	0.955541	0.952706	0.951838	0.936611	0.945866	0.935825	0.951016	0.952751	0.948543
ABCD4	0.924896	0.894226	0.938496	0.910718	0.887026	0.94986	0.943288	0.955983	0.950308	0.944637	0.921938	0.935519	0.916891	0.946045	0.950872	0.947301
ABCE1	0.969291	0.957633	0.972718	0.963001	0.953021	0.977741	0.974381	0.983356	0.97784	0.975055	0.963417	0.97208	0.966268	0.974571	0.975774	0.978131
ABCF1	0.939695	0.91016	0.94846	0.923234	0.912712	0.962219	0.95505	0.972868	0.961173	0.956968	0.933168	0.944694	0.924478	0.953975	0.954185	0.957994
ABCF2	0.946015	0.926202	0.960272	0.933843	0.926446	0.967486	0.966326	0.97165	0.965904	0.964758	0.944394	0.959474	0.944019	0.964575	0.966624	0.963213
ABCF2P1	0.445107	0.390703	0.462753	0.414531	0.376404	0.440986	0.4301	-3.37e-05	0.461633	0.447175	0.464945	0.460275	0.438121	0.458808	0.452771	0.436655
ABCF2P2	0.350068	0.337209	0.363885	0.354811	0.348627	0.36273	0.360584		0.361315	0.373803	0.355276	0.364462	0.353596	0.369424	0.363463	0.356626
ABCF3	0.943403	0.926762	0.948765	0.932241	0.928786	0.956466	0.951811	0.962819	0.955052	0.951744	0.938102	0.947606	0.932817	0.952046	0.95101	0.955058
ABCG1	0.836378	0.797366	0.862554	0.803831	0.792629	0.869261	0.857006	0.887266	0.867709	0.863556	0.84173	0.852392	0.828093	0.865495	0.871275	0.859797
ABCG2	0.760314	0.68693	0.787849	0.716981	0.67308	0.81999	0.785126	0.839169	0.81278	0.821096	0.747518	0.793287	0.750156	0.815604	0.829238	0.807478
ABCG4	0.852556	0.811875	0.870816	0.83634	0.812257	0.881237	0.877947	-0.0518992	0.880996	0.884964	0.843356	0.862931	0.832982	0.881046	0.876765	0.880053
ABCG5	0.815462	0.778051	0.827007	0.802911	0.782944	0.837696	0.828773	0.822915	0.822939	0.839361	0.812869	0.835884	0.81241	0.847829	0.839446	0.828481
ABCG8	0.631071	0.58771	0.658343	0.609407	0.585718	0.675039	0.648668	0.0290575	0.63879	0.67101	0.630639	0.652108	0.610861	0.657943	0.685881	0.653508
ABHD1	0.896059	0.868514	0.909534	0.8788	0.850288	0.928231	0.917929	0.924496	0.920483	0.919035	0.889923	0.911871	0.891693	0.919419	0.920583	0.917603
ABHD10	0.936002	0.905782	0.943549	0.922506	0.905169	0.952063	0.941393	0.953657	0.945117	0.943741	0.931997	0.943098	0.931886	0.946598	0.947718	0.943906
ABHD11	0.913034	0.870741	0.926665	0.898197	0.848802	0.937131	0.925979	0.943046	0.929657	0.934116	0.909909	0.927384	0.901126	0.931182	0.931709	0.930618
ABHD12	0.921408	0.892295	0.939924	0.906304	0.884619	0.947393	0.941679	0.957339	0.947509	0.940704	0.919404	0.937788	0.913295	0.945497	0.945751	0.946622
ABHD12B	0.858378	0.778819	0.875639	0.833788	0.794171	0.887845	0.881719	0.898348	0.879268	0.88414	0.857367	0.87757	0.859975	0.887796	0.888664	0.887487
ABHD13	0.912992	0.883586	0.928559	0.894041	0.884413	0.937394	0.927714	0.952645	0.940942	0.932964	0.906433	0.923777	0.896067	0.932739	0.930252	0.930905
ABHD14A	0.888259	0.837857	0.909727	0.885316	0.831192	0.922697	0.913219	0.933072	0.912149	0.911863	0.884101	0.90662	0.880218	0.913487	0.915615	0.91838
ABHD14A-ACY1	0.772088	0.739949	0.778411	0.749154	0.739508	0.788247	0.783767	0.784664	0.790173	0.785477	0.766187	0.768225	0.762407	0.781748	0.797438	0.787121
ABHD14B	0.921197	0.893978	0.929255	0.905792	0.8884	0.947337	0.932437	0.951856	0.944132	0.94414	0.914586	0.930779	0.91062	0.94003	0.944751	0.94112
ABHD15	0.902909	0.868257	0.922814	0.880661	0.864413	0.931672	0.928033	0.94854	0.933056	0.934738	0.898689	0.927864	0.892142	0.926474	0.936505	0.934488
ABHD16A	0.928425	0.916453	0.939721	0.926598	0.898208	0.956267	0.946098	0.956985	0.953053	0.949842	0.928589	0.941928	0.91973	0.953306	0.955974	0.948841
ABHD16B	0.907571	0.878182	0.917335	0.892683	0.878661	0.931637	0.922262	0.942838	0.935034	0.92489	0.899261	0.914824	0.898611	0.926095	0.927503	0.930208
ABHD17A	0.936672	0.904203	0.952978	0.917798	0.900111	0.961172	0.955631	0.972996	0.964894	0.956634	0.926614	0.950961	0.925735	0.957534	0.962927	0.958207
ABHD17AP1	0.585783	0.558462	0.604864	0.567919	0.548377	0.617213	0.594423	0.588359	0.611872	0.60652	0.574171	0.602048	0.563917	0.614063	0.611671	0.6154
ABHD17AP3	0.627504	0.594397	0.646464	0.604406	0.585697	0.671218	0.643716		0.658315	0.670692	0.610144	0.648968	0.615866	0.6715	0.675951	0.65634
ABHD17AP4	0.486126	0.462969	0.497375	0.479403	0.449962	0.496672	0.498956	0.0352842	0.504761	0.503987	0.494532	0.498925	0.470317	0.504396	0.506644	0.517992
ABHD17AP5	0.606537	0.552266	0.571112	0.56336	0.550023	0.587962	0.599122		0.604488	0.589582	0.564487	0.585922	0.577318	0.593709	0.574687	0.589214
ABHD17AP6	0.544862	0.50713	0.557599	0.510134	0.521648	0.561966	0.547817	-0.0532038	0.565072	0.562975	0.514442	0.544711	0.533658	0.548602	0.550668	0.560873
ABHD17AP7	0.116405	0.081649	0.100247	0.101328	0.122074	0.104624	0.107563		0.0979143	0.0966181	0.116731	0.120895	0.0889428	0.103452	0.110991	0.101539
ABHD17AP8	0.0920077	0.136857	0.10142	0.128236	0.10319	0.120036	0.109722	-0.0044392	0.0927108	0.0761625	0.0895027	0.081897	0.115253	0.0826309	0.0684978	0.0894206
ABHD17AP9	0.205726	0.14298	0.229647	0.197058	0.157337	0.188846	0.204048		0.199521	0.229745	0.214757	0.204896	0.161169	0.218751	0.144143	0.227286
ABHD17B	0.895135	0.869968	0.910265	0.881979	0.874782	0.926509	0.925169	0.947807	0.933197	0.923376	0.891345	0.910313	0.88952	0.924196	0.931476	0.928197
ABHD17C	0.883385	0.852757	0.903187	0.865559	0.859496	0.910017	0.896901	0.921221	0.907294	0.903615	0.880468	0.89218	0.882155	0.903091	0.908664	0.900969
ABHD18	0.927646	0.908319	0.943766	0.920386	0.910193	0.954009	0.946194	0.961676	0.950213	0.948113	0.9329	0.943304	0.927397	0.950738	0.954223	0.948668
ABHD2	0.883336	0.82773	0.910371	0.858483	0.839156	0.926027	0.909965	0.93342	0.916261	0.923129	0.881764	0.905468	0.875719	0.914968	0.921274	0.917238
ABHD3	0.892617	0.870411	0.903693	0.880206	0.867241	0.919932	0.908019	0.930291	0.916272	0.91541	0.885849	0.898678	0.8922	0.918896	0.917829	0.909911
ABHD4	0.890848	0.84232	0.910498	0.861596	0.844426	0.927852	0.915091	0.934345	0.917231	0.913955	0.865499	0.909396	0.871817	0.918281	0.925159	0.917237
ABHD5	0.89264	0.85727	0.913272	0.870167	0.85667	0.929937	0.916884	0.933019	0.919386	0.91855	0.883151	0.920297	0.890393	0.920462	0.927966	0.919404
ABHD6	0.840616	0.774385	0.871825	0.810124	0.785898	0.897885	0.876569	0.907981	0.895893	0.890802	0.830868	0.866354	0.833927	0.889683	0.891338	0.890701
ABHD8	0.888397	0.845538	0.909982	0.867229	0.852244	0.923363	0.905719	0.933911	0.921911	0.92012	0.876235	0.907203	0.873449	0.917059	0.920671	0.916344
ABI1	0.942839	0.928791	0.95382	0.930717	0.922731	0.961293	0.954767	0.96467	0.9608	0.959269	0.93899	0.954187	0.935499	0.954121	0.962449	0.95574
ABI2	0.941951	0.923894	0.953084	0.93475	0.919601	0.962254	0.95492	0.965293	0.961116	0.957437	0.938568	0.950093	0.935762	0.956143	0.959579	0.959602
ABI3	0.904677	0.873063	0.920631	0.884435	0.868638	0.935182	0.918108	0.937286	0.924159	0.93023	0.892485	0.919675	0.901537	0.931453	0.933462	0.926391
ABI3BP	0.873562	0.859975	0.895918	0.862157	0.86559	0.90922	0.894229	0.908571	0.898845	0.910171	0.872267	0.891928	0.875343	0.905221	0.912928	0.901498
ABL1	0.949712	0.92571	0.956291	0.942303	0.92541	0.96087	0.95996	0.970268	0.964961	0.961251	0.94544	0.954878	0.94354	0.960284	0.958501	0.961221
ABL2	0.91727	0.888638	0.931958	0.909582	0.880482	0.941023	0.933178	0.945544	0.938787	0.940075	0.919471	0.931563	0.916235	0.940975	0.941274	0.937944
ABLIM1	0.847401	0.76128	0.872115	0.834455	0.764037	0.892339	0.864794	0.883299	0.872687	0.875355	0.844677	0.876268	0.84228	0.887449	0.881951	0.871914
ABLIM2	0.846277	0.794488	0.870551	0.844282	0.806311	0.888791	0.87265	0.898914	0.879629	0.872963	0.823276	0.861051	0.819068	0.875878	0.88236	0.874759
ABLIM3	0.876708	0.820177	0.905922	0.852966	0.83165	0.923762	0.905213	0.925918	0.915458	0.916422	0.860154	0.898056	0.848072	0.913624	0.917657	0.913565
ABO	0.881594	0.83998	0.889935	0.869347	0.815334	0.901841	0.890799	0.914213	0.900304	0.901656	0.875288	0.893793	0.873901	0.906247	0.908388	0.896982
ABR	0.920223	0.883871	0.933994	0.893481	0.879271	0.945001	0.930983	0.952451	0.939943	0.943896	0.905336	0.937072	0.905771	0.944662	0.945972	0.934993
ABRA	0.788707	0.750039	0.807997	0.773802	0.752432	0.809165	0.796979	0.800592	0.809434	0.806592	0.791565	0.805505	0.789519	0.813615	0.805689	0.79934
ABRACL	0.895421	0.859578	0.902643	0.877436	0.850977	0.926596	0.908707	0.934241	0.915171	0.922469	0.887291	0.906544	0.881875	0.915288	0.924502	0.914722
ABT1	0.957006	0.924922	0.963941	0.944611	0.9282	0.969088	0.961883	0.973662	0.968408	0.965094	0.949084	0.962102	0.947287	0.967275	0.963064	0.966506
ABT1P1	0.585099	0.559433	0.565484	0.566156	0.558015	0.586997	0.579129	-0.0260134	0.585489	0.593218	0.572272	0.58169	0.581735	0.599186	0.592467	0.573738
ABTB1	0.933102	0.913922	0.943173	0.917362	0.910424	0.957832	0.948631	0.966163	0.956601	0.952852	0.92502	0.9462	0.925179	0.949589	0.955743	0.953335
ABTB2	0.803756	0.738159	0.84063	0.784431	0.743589	0.876002	0.846088	0.888978	0.869105	0.86836	0.787678	0.840821	0.782242	0.862769	0.873466	0.859534
ACAA1	0.914168	0.893918	0.924348	0.896659	0.891354	0.933943	0.924361	0.940087	0.928238	0.928286	0.90504	0.915406	0.906789	0.925334	0.932054	0.927118
ACAA2	0.855077	0.827716	0.880178	0.835547	0.815706	0.90335	0.880276	0.905963	0.892711	0.890108	0.84898	0.864263	0.854504	0.893298	0.896443	0.890128
ACACA	0.940989	0.914351	0.953641	0.924542	0.89935	0.956444	0.953993	0.967034	0.956086	0.953893	0.937453	0.948265	0.934851	0.951896	0.955925	0.956367
ACACB	0.851227	0.815444	0.893575	0.829479	0.793287	0.910268	0.882328	0.906326	0.887444	0.898284	0.856754	0.882883	0.853421	0.897435	0.897951	0.893438
ACAD10	0.931436	0.909533	0.942613	0.916415	0.911303	0.95033	0.939609	0.951165	0.945746	0.943614	0.928351	0.93983	0.924036	0.93973	0.941988	0.943087
ACAD11	0.890165	0.854451	0.909792	0.865474	0.838741	0.928837	0.912358	0.937275	0.924664	0.92867	0.883145	0.908848	0.881411	0.919558	0.927748	0.920436
ACAD8	0.906151	0.882767	0.916296	0.892843	0.886202	0.929437	0.922891	0.93974	0.929044	0.929977	0.902736	0.916373	0.89954	0.92802	0.933805	0.926389
ACAD9	0.934603	0.916331	0.950408	0.926823	0.916149	0.958045	0.948853	0.957238	0.950911	0.955373	0.935362	0.946317	0.930379	0.951247	0.955155	0.953458
ACADL	0.796504	0.728005	0.820909	0.748331	0.715466	0.846373	0.820151	0.845252	0.828306	0.83483	0.778359	0.813916	0.786041	0.844031	0.845971	0.83075
ACADM	0.929839	0.897043	0.939884	0.917187	0.895364	0.948899	0.938867	0.953613	0.945088	0.942699	0.925189	0.931978	0.927422	0.93648	0.945464	0.940353
ACADS	0.90676	0.858961	0.916959	0.884723	0.850694	0.925698	0.920612	0.929666	0.92583	0.923291	0.896927	0.914677	0.902592	0.922617	0.923058	0.924306
ACADSB	0.883622	0.867784	0.90238	0.874555	0.844834	0.921225	0.901823	0.927861	0.917956	0.922043	0.880276	0.904726	0.879922	0.913057	0.923673	0.911656
ACADVL	0.911056	0.884063	0.926155	0.888308	0.883747	0.938156	0.925777	0.941021	0.930229	0.926338	0.903781	0.921474	0.90181	0.928417	0.931957	0.929713
ACAN	0.800351	0.759501	0.816291	0.770223	0.750947	0.840135	0.820483	0.842257	0.830054	0.834413	0.789737	0.813565	0.78884	0.82699	0.841759	0.82813
ACAP1	0.936383	0.922831	0.957314	0.926843	0.923644	0.965943	0.953962	0.964134	0.958828	0.960603	0.935225	0.955333	0.935091	0.961718	0.967164	0.95494
ACAP2	0.950159	0.916591	0.955185	0.931341	0.919197	0.96425	0.9588	0.969387	0.962587	0.964632	0.94192	0.956478	0.939429	0.96555	0.963992	0.964295
ACAP3	0.932264	0.912839	0.941591	0.922009	0.900016	0.957763	0.952504	0.965368	0.954579	0.954996	0.923546	0.940865	0.915741	0.953066	0.953055	0.953886
ACAT1	0.920277	0.88311	0.943957	0.906744	0.885692	0.950569	0.93845	0.951621	0.943925	0.944566	0.916772	0.936257	0.921284	0.94289	0.944556	0.944823
ACAT2	0.891842	0.856941	0.908241	0.868388	0.857044	0.92004	0.90977	0.934062	0.914758	0.913022	0.880188	0.908267	0.882694	0.910074	0.916617	0.911421
ACBD3	0.939787	0.917981	0.950344	0.926025	0.907633	0.957771	0.951946	0.964386	0.958773	0.952038	0.938321	0.954219	0.940544	0.953806	0.956483	0.956267
ACBD4	0.896686	0.856377	0.923289	0.863037	0.854432	0.930073	0.921031	0.938205	0.929393	0.926374	0.890688	0.918008	0.889617	0.921413	0.928539	0.927816
ACBD5	0.9211	0.904199	0.933719	0.914705	0.896359	0.943395	0.935471	0.951465	0.940636	0.9361	0.918556	0.926355	0.920231	0.935396	0.944351	0.940249
ACBD6	0.933456	0.926946	0.948534	0.928216	0.926826	0.953018	0.951326	0.96219	0.951271	0.955826	0.93835	0.946645	0.937673	0.952614	0.954282	0.955641
ACBD7	0.891079	0.832939	0.912964	0.850256	0.833705	0.927641	0.91204	0.933383	0.922653	0.926313	0.876023	0.915023	0.875274	0.925362	0.930884	0.919639
ACCS	0.839826	0.752843	0.852691	0.774375	0.75293	0.882658	0.853475	0.886664	0.870976	0.865315	0.804472	0.843807	0.784746	0.858	0.877096	0.865366
ACCSL	0.51578	0.427234	0.523515	0.475227	0.44779	0.535147	0.505286		0.506738	0.536796	0.504491	0.507812	0.482075	0.503304	0.508487	0.508469
ACD	0.936389	0.918501	0.942948	0.924145	0.91699	0.951126	0.946476	0.95364	0.945969	0.947429	0.932206	0.94307	0.927503	0.947585	0.950604	0.95135
ACE	0.822517	0.73218	0.850557	0.774605	0.699081	0.885208	0.854103	0.894924	0.869525	0.875447	0.807381	0.853655	0.815662	0.871397	0.876929	0.866647
ACE2	0.774765	0.728265	0.808926	0.761661	0.727558	0.820949	0.801159	-0.0429787	0.814833	0.820913	0.777109	0.798806	0.766797	0.819332	0.823912	0.815598
ACE3P	0.251491	0.237602	0.248484	0.213336	0.22611	0.244757	0.280801		0.239189	0.272627	0.227264	0.25254	0.230987	0.234217	0.236092	0.26912
ACER1	0.754997	0.725748	0.764109	0.740299	0.714591	0.777316	0.763229	-0.00949768	0.776431	0.768721	0.751326	0.768968	0.748552	0.764176	0.782568	0.767808
ACER2	0.806698	0.748192	0.845703	0.780437	0.742536	0.863921	0.849489	0.893788	0.86615	0.861991	0.798024	0.84183	0.790246	0.853356	0.869389	0.854022
ACER3	0.890146	0.864128	0.900286	0.873934	0.865146	0.91322	0.901734	0.921608	0.910285	0.908874	0.88489	0.899965	0.880367	0.906006	0.912247	0.908151
ACHE	0.795662	0.690314	0.824273	0.745472	0.688878	0.86169	0.832165	0.879771	0.852294	0.842905	0.776006	0.823103	0.775793	0.848747	0.850889	0.838152
ACIN1	0.959077	0.941564	0.964504	0.953254	0.938107	0.973608	0.967049	0.978185	0.972569	0.971275	0.957483	0.95858	0.95331	0.967469	0.969411	0.972313
ACKR1	0.791431	0.734931	0.824205	0.759587	0.728798	0.839564	0.826337	0.855116	0.838664	0.84375	0.781239	0.825015	0.792078	0.839157	0.843828	0.833503
ACKR2	0.868649	0.829981	0.879086	0.84781	0.82182	0.890323	0.871284	0.901263	0.886097	0.885582	0.856237	0.870243	0.851044	0.884155	0.887654	0.883702
ACKR3	0.784787	0.675491	0.815197	0.721201	0.651836	0.840716	0.826407	0.861515	0.836834	0.832099	0.778087	0.826269	0.751689	0.831422	0.835057	0.828374
ACKR4	0.736944	0.687003	0.781326	0.704174	0.679119	0.815782	0.765328	0.817229	0.789661	0.803096	0.718167	0.770126	0.717376	0.806054	0.825262	0.79027
ACLY	0.935881	0.918131	0.948529	0.928375	0.910898	0.953641	0.951719	0.961671	0.953352	0.952931	0.932677	0.95037	0.936468	0.958161	0.953637	0.955008
ACMSD	0.771662	0.729111	0.801097	0.755019	0.738831	0.820422	0.793905	0.817646	0.8077	0.806411	0.772111	0.809665	0.765555	0.801645	0.809789	0.80542
ACO1	0.909436	0.886613	0.92408	0.884739	0.878348	0.936825	0.924576	0.939412	0.928391	0.928022	0.901222	0.924225	0.906288	0.931156	0.935695	0.92686
ACO2	0.923828	0.874273	0.935045	0.904931	0.85873	0.939464	0.934008	0.940432	0.938048	0.938591	0.918767	0.926509	0.914038	0.937971	0.941425	0.936705
ACOD1	0.581586	0.549663	0.581529	0.575866	0.561452	0.601453	0.583638	0.0542134	0.598842	0.609929	0.58878	0.601631	0.599245	0.592978	0.59363	0.615099
ACOT1	0.770993	0.69143	0.778641	0.742178	0.690626	0.789265	0.779197	0.827152	0.787339	0.788738	0.777592	0.777715	0.760517	0.780153	0.786252	0.781219
ACOT11	0.91469	0.851657	0.926819	0.887648	0.8545	0.937276	0.928604	0.939939	0.936804	0.934284	0.908762	0.927583	0.907486	0.937205	0.939866	0.934487
ACOT12	0.606901	0.561007	0.656339	0.587113	0.574815	0.665846	0.645138	-0.000261552	0.655028	0.647669	0.62991	0.633709	0.597716	0.65465	0.679186	0.63581
ACOT13	0.897753	0.878393	0.906341	0.88128	0.869384	0.930739	0.914685	0.941871	0.926337	0.920111	0.894319	0.910986	0.89309	0.922872	0.931564	0.925999
ACOT2	0.819216	0.758391	0.831617	0.793788	0.723079	0.850718	0.842259	0.877846	0.85677	0.845284	0.825269	0.837495	0.808922	0.83998	0.846614	0.843814
ACOT4	0.833426	0.724158	0.855102	0.764215	0.685797	0.874174	0.858098	0.892905	0.877074	0.866742	0.790928	0.856946	0.786391	0.871011	0.871222	0.873109
ACOT6	0.698337	0.607546	0.719197	0.64865	0.590566	0.740952	0.714396	0.0272603	0.731048	0.728893	0.67991	0.719273	0.67554	0.725437	0.725999	0.722186
ACOT7	0.918885	0.900132	0.945285	0.90426	0.891908	0.947575	0.939312	0.9568	0.947463	0.945328	0.912725	0.936199	0.913391	0.94663	0.948619	0.941152
ACOT8	0.939623	0.889091	0.945557	0.926164	0.88002	0.9487	0.947636	0.955145	0.951604	0.945824	0.935192	0.947787	0.9295	0.94459	0.947696	0.949826
ACOT9	0.890043	0.863216	0.908947	0.876308	0.863955	0.917227	0.911457	0.934816	0.915038	0.910252	0.880274	0.903571	0.88028	0.91656	0.919496	0.908821
ACOX1	0.913828	0.871722	0.932428	0.886464	0.858514	0.949536	0.933345	0.953435	0.943166	0.945068	0.905061	0.932869	0.902284	0.945571	0.94622	0.941798
ACOX2	0.851139	0.809243	0.866179	0.828025	0.804794	0.875775	0.863043	0.885458	0.870049	0.871417	0.842356	0.863739	0.844683	0.875038	0.877662	0.871622
ACOX3	0.90114	0.865714	0.915909	0.88566	0.85842	0.923386	0.916792	0.936615	0.923856	0.915436	0.896546	0.913675	0.894762	0.918411	0.928211	0.922997
ACOXL	0.881418	0.838665	0.888028	0.860429	0.841968	0.907383	0.894777	0.910077	0.902666	0.905956	0.875575	0.888388	0.874489	0.903002	0.914155	0.904512
ACP1	0.956203	0.938675	0.961823	0.948573	0.93518	0.965947	0.960105	0.965951	0.963668	0.960904	0.954251	0.961195	0.951962	0.964154	0.966366	0.959755
ACP2	0.917567	0.876144	0.920228	0.888446	0.871648	0.93928	0.927495	0.941281	0.935141	0.929875	0.902522	0.929667	0.896654	0.937638	0.942092	0.935064
ACP5	0.847346	0.766691	0.871435	0.821959	0.769833	0.896625	0.874346	0.904973	0.882146	0.88994	0.836099	0.868638	0.835697	0.883403	0.894667	0.88357
ACP6	0.858294	0.806894	0.876009	0.833273	0.781989	0.898552	0.877076	0.907073	0.885353	0.888132	0.848228	0.874081	0.830965	0.888252	0.894802	0.880798
ACP7	0.846522	0.816271	0.862268	0.838548	0.807458	0.876	0.858846	0.87617	0.865766	0.866062	0.836678	0.865013	0.828894	0.862491	0.871964	0.861801
ACPP	0.824527	0.776265	0.867115	0.815759	0.782085	0.891891	0.863383	0.911242	0.886493	0.885124	0.809742	0.859037	0.808083	0.882593	0.889573	0.879486
ACPT	0.78392	0.726848	0.78151	0.751344	0.712665	0.797174	0.7978		0.791965	0.791066	0.761758	0.786726	0.756891	0.793459	0.790948	0.806224
ACR	0.675215	0.562794	0.678586	0.653178	0.555611	0.707057	0.689649		0.703751	0.692873	0.662027	0.668589	0.650552	0.68933	0.694827	0.691377
ACRBP	0.879839	0.83398	0.900884	0.852804	0.844326	0.916589	0.904304	0.923262	0.913146	0.910226	0.870107	0.900549	0.874812	0.909082	0.913569	0.909442
ACRC	0.813725	0.759167	0.820366	0.790155	0.75006	0.841227	0.832635	0.866353	0.833482	0.831715	0.783921	0.817566	0.788293	0.829302	0.832722	0.836463
ACRV1	0.844446	0.79894	0.859253	0.817378	0.790965	0.877679	0.866268	0.865819	0.867561	0.86825	0.827028	0.861543	0.827884	0.871894	0.873169	0.863797
ACSBG1	0.891248	0.852383	0.910257	0.859434	0.859635	0.922088	0.910293	0.912778	0.907346	0.916163	0.882118	0.908229	0.889196	0.917171	0.916279	0.907003
ACSBG2	0.798924	0.746266	0.818679	0.771656	0.742812	0.830107	0.816086	-0.0619625	0.826575	0.823299	0.790309	0.818563	0.782593	0.83077	0.829941	0.825665
ACSF2	0.849462	0.817949	0.847314	0.820864	0.804198	0.880087	0.85794	0.896284	0.871984	0.871017	0.84057	0.856928	0.837892	0.876134	0.876416	0.87056
ACSF3	0.931982	0.917409	0.942181	0.920803	0.913388	0.952254	0.943836	0.953894	0.94622	0.945035	0.924767	0.94336	0.925347	0.945914	0.952233	0.94581
ACSL1	0.886491	0.848188	0.905992	0.87263	0.827106	0.924282	0.903829	0.931512	0.919648	0.916103	0.880018	0.907097	0.883412	0.914555	0.920761	0.911507
ACSL3	0.92807	0.91047	0.934578	0.915555	0.908441	0.938107	0.93769	0.946559	0.939228	0.937675	0.921146	0.932897	0.91922	0.939046	0.938627	0.934138
ACSL4	0.893214	0.847885	0.904518	0.87035	0.824411	0.908413	0.904473	0.924046	0.90463	0.902533	0.882268	0.902494	0.87684	0.905791	0.910929	0.903631
ACSL5	0.907401	0.858769	0.921347	0.8898	0.853509	0.940575	0.921518	0.945946	0.933666	0.933309	0.90992	0.92548	0.903258	0.939788	0.937365	0.929519
ACSL6	0.907606	0.878074	0.916422	0.895022	0.879872	0.92798	0.912087	0.927165	0.918364	0.919206	0.904902	0.920906	0.902655	0.919969	0.925753	0.917454
ACSM1	0.784643	0.735583	0.78805	0.763864	0.725124	0.814126	0.795158	-0.0372891	0.804056	0.813035	0.765794	0.792951	0.761836	0.807343	0.808728	0.802121
ACSM2A	0.922342	0.886566	0.930316	0.9042	0.874696	0.946792	0.937768	0.938089	0.939234	0.943435	0.920289	0.93639	0.912907	0.945949	0.946414	0.939826
ACSM2B	0.899678	0.881791	0.905352	0.89691	0.884078	0.920898	0.905316	0.90938	0.910768	0.910327	0.907275	0.914815	0.88919	0.920066	0.915682	0.908572
ACSM3	0.841073	0.806055	0.875546	0.834174	0.795976	0.897148	0.880292	0.904939	0.893481	0.896785	0.850682	0.88132	0.838461	0.893516	0.894638	0.890804
ACSM4	0.667745	0.56346	0.708462	0.617579	0.550969	0.746652	0.709587	-0.0233814	0.732912	0.722903	0.628907	0.698735	0.624678	0.723403	0.74504	0.714266
ACSM5	0.776839	0.752109	0.790606	0.771965	0.758271	0.815597	0.790193	0.799622	0.805999	0.809399	0.786693	0.790177	0.779484	0.807942	0.82007	0.801254
ACSM5P1	0.521384	0.480843	0.506564	0.501332	0.499129	0.503809	0.52794	0.10091	0.520081	0.512352	0.496621	0.522909	0.493446	0.488212	0.49833	0.519339
ACSM6	0.830929	0.800552	0.835717	0.810813	0.801425	0.850312	0.836723	0.842263	0.839437	0.840385	0.820797	0.834697	0.809687	0.844816	0.842136	0.838352
ACSS1	0.832441	0.781252	0.860599	0.801411	0.785558	0.890207	0.867733	0.91309	0.885795	0.87904	0.842577	0.866405	0.836278	0.876181	0.882794	0.878244
ACSS2	0.879863	0.831115	0.90152	0.849654	0.831276	0.909143	0.90357	0.924794	0.911019	0.91105	0.878664	0.897475	0.880757	0.907281	0.911943	0.911414
ACSS3	0.856646	0.738439	0.880025	0.815999	0.71989	0.896092	0.879405	0.913451	0.893652	0.890603	0.830512	0.869181	0.825132	0.882471	0.893791	0.891978
ACTA1	0.672933	0.526765	0.742373	0.580858	0.553517	0.783504	0.734503	0.601353	0.755171	0.752206	0.659058	0.75597	0.631019	0.784613	0.786709	0.743257
ACTA2	0.808052	0.769502	0.820207	0.776002	0.764876	0.850989	0.827968	0.869579	0.850465	0.849653	0.791231	0.828945	0.796209	0.839899	0.853123	0.846736
ACTB	0.897193	0.849632	0.923427	0.876575	0.853147	0.939573	0.924522	0.942803	0.936178	0.937795	0.887285	0.917167	0.889715	0.93925	0.935593	0.933405
ACTBL2	0.69525	0.658522	0.713976	0.676552	0.661528	0.742563	0.717353	0.0339403	0.73563	0.739894	0.698219	0.713805	0.685793	0.753284	0.751989	0.733073
ACTBP1	0.546841	0.447518	0.564533	0.491333	0.36662	0.599147	0.564869		0.578316	0.58121	0.530894	0.578008	0.498247	0.589506	0.590231	0.575265
ACTBP11	0.613229	0.437353	0.643567	0.542556	0.394821	0.660669	0.647124	0.0203203	0.657068	0.663253	0.588546	0.64236	0.558878	0.665535	0.657891	0.659137
ACTBP12	0.343153	0.241884	0.372867	0.325637	0.146703	0.390352	0.369244		0.372507	0.379	0.354502	0.390146	0.341585	0.404569	0.391643	0.359658
ACTBP13	0.759886	0.721835	0.767934	0.742147	0.715876	0.774487	0.770426	0.770852	0.778688	0.780024	0.750578	0.773478	0.755219	0.772659	0.781091	0.7789
ACTBP14	0.524729	0.497502	0.550514	0.507134	0.454284	0.591294	0.54942	-0.0355917	0.577282	0.573855	0.503571	0.552585	0.497428	0.567946	0.573889	0.588292
ACTBP2	0.671972	0.515528	0.693823	0.611632	0.422259	0.72804	0.710537	0.0373738	0.712737	0.725463	0.656025	0.704394	0.614954	0.711729	0.708696	0.718873
ACTBP6	0.450949	0.30899	0.476126	0.387522	0.238364	0.510938	0.485869	-0.0593037	0.478974	0.501892	0.434386	0.504287	0.38315	0.517526	0.504161	0.486135
ACTBP7	0.62705	0.521618	0.661629	0.595888	0.504704	0.676841	0.645958	-0.0461366	0.658247	0.663871	0.58859	0.661408	0.589918	0.65775	0.658535	0.655639
ACTBP8	0.581431	0.429464	0.614213	0.524216	0.415115	0.618866	0.59479	-0.000680308	0.608757	0.622956	0.546159	0.605721	0.512151	0.61245	0.625703	0.617832
ACTBP9	0.649642	0.481493	0.662009	0.550675	0.396823	0.676255	0.666317	-0.000368615	0.674359	0.662658	0.617486	0.665551	0.575022	0.663938	0.673252	0.672754
ACTC1	0.751154	0.661016	0.771217	0.705879	0.662513	0.79259	0.774344	0.786295	0.777425	0.787998	0.744517	0.767733	0.752588	0.782007	0.785238	0.777331
ACTG1	0.913798	0.890006	0.930261	0.899628	0.887136	0.940091	0.931527	0.948168	0.9383	0.936677	0.909538	0.930296	0.909196	0.937914	0.936914	0.934188
ACTG1P1	0.737478	0.651263	0.765373	0.693264	0.657924	0.7987	0.770466	0.798734	0.781563	0.781845	0.713953	0.767432	0.701079	0.778533	0.794854	0.788132
ACTG1P10	0.787546	0.740797	0.8047	0.751586	0.733215	0.830603	0.823959	0.852422	0.835837	0.832978	0.760065	0.805602	0.752892	0.809224	0.824563	0.833658
ACTG1P11	0.491921	0.350094	0.521077	0.420537	0.317849	0.564324	0.521589	-0.0330906	0.540388	0.55954	0.479686	0.53175	0.456875	0.55962	0.553648	0.5386
ACTG1P12	0.562915	0.48286	0.609183	0.517439	0.418961	0.649666	0.607603	-0.0243974	0.624869	0.627036	0.557805	0.62224	0.537039	0.625642	0.641471	0.617353
ACTG1P13	0.315731	0.309707	0.320673	0.322341	0.317134	0.323586	0.307556		0.312185	0.312699	0.32757	0.32469	0.331325	0.329354	0.29198	0.312148
ACTG1P14	0.700938	0.649267	0.738203	0.658211	0.625095	0.757917	0.731533	0.722866	0.745193	0.74932	0.679092	0.73646	0.672813	0.741591	0.751473	0.742359
ACTG1P15	0.581673	0.447059	0.595887	0.494058	0.42338	0.63341	0.596472	-0.0880267	0.622392	0.615386	0.530587	0.597716	0.506706	0.618638	0.640166	0.604901
ACTG1P16	0.413597	0.370922	0.436076	0.41026	0.322606	0.43394	0.434508	-0.0833584	0.450689	0.468255	0.421755	0.443726	0.416699	0.445337	0.428265	0.440493
ACTG1P17	0.859282	0.8317	0.867954	0.850693	0.824599	0.87863	0.870934	0.890206	0.876588	0.881277	0.851157	0.868515	0.850077	0.877242	0.883765	0.876284
ACTG1P18	0.437946	0.430249	0.466894	0.420612	0.384466	0.493396	0.468327		0.452044	0.501352	0.421266	0.480335	0.450254	0.487671	0.487808	0.46439
ACTG1P19	0.503888	0.394868	0.525432	0.45554	0.28712	0.567343	0.525136		0.541169	0.558588	0.488277	0.534806	0.462543	0.547011	0.543141	0.544905
ACTG1P2	0.486347	0.342001	0.52268	0.424242	0.314645	0.549093	0.517245	-0.0129163	0.538867	0.563671	0.484386	0.531443	0.45877	0.551153	0.550882	0.533373
ACTG1P20	0.690998	0.653738	0.740613	0.668622	0.652952	0.769367	0.739375	0.768673	0.756033	0.75219	0.669523	0.70883	0.667103	0.74501	0.770814	0.753369
ACTG1P21	0.52542	0.425459	0.527296	0.487706	0.306088	0.571103	0.543626		0.557997	0.562164	0.504989	0.52545	0.479701	0.552575	0.557919	0.55838
ACTG1P22	0.571799	0.570884	0.579615	0.57673	0.565498	0.599923	0.595727	-0.0444926	0.599822	0.612601	0.55792	0.589856	0.562214	0.591733	0.586922	0.611732
ACTG1P23	0.525816	0.404903	0.558646	0.475508	0.317135	0.56422	0.534683		0.574347	0.582335	0.51904	0.563986	0.474609	0.55541	0.556864	0.568843
ACTG1P24	0.619833	0.584356	0.639795	0.609297	0.554019	0.643516	0.631622		0.652429	0.635446	0.614393	0.629198	0.593247	0.633098	0.640233	0.637341
ACTG1P3	0.780504	0.771538	0.804556	0.781819	0.752362	0.821168	0.801939	0.814278	0.811281	0.815543	0.769083	0.800151	0.77092	0.817512	0.821226	0.813074
ACTG1P4	0.347388	0.284538	0.378178	0.310088	0.277699	0.415124	0.378491	-0.0645272	0.396544	0.401273	0.344813	0.36354	0.335274	0.422691	0.391048	0.391097
ACTG1P9	0.820669	0.773472	0.838211	0.802108	0.739565	0.847667	0.834639	0.841896	0.839236	0.842638	0.817548	0.835706	0.80938	0.849734	0.851435	0.837997
ACTG2	0.738125	0.670944	0.766011	0.695622	0.649726	0.786356	0.765327	0.794517	0.77346	0.788513	0.71559	0.755999	0.72841	0.777481	0.791899	0.771018
ACTL10	0.82364	0.743877	0.8476	0.802517	0.72138	0.876037	0.852387	0.882633	0.858407	0.870044	0.810447	0.843925	0.823258	0.866949	0.878774	0.860076
ACTL6A	0.959258	0.948018	0.96371	0.950138	0.948664	0.971943	0.964779	0.973922	0.969144	0.969932	0.956955	0.963227	0.957887	0.968179	0.970193	0.966764
ACTL6B	0.740963	0.698098	0.746931	0.710575	0.689682	0.757305	0.747407	0.0403835	0.761386	0.755428	0.726962	0.756562	0.741938	0.759724	0.766637	0.758967
ACTL7A	0.491422	0.463414	0.499251	0.488911	0.467157	0.49391	0.471326	-0.0268593	0.490032	0.499578	0.490589	0.504055	0.472813	0.480627	0.481144	0.500566
ACTL7B	0.517105	0.490948	0.534196	0.495279	0.462838	0.557493	0.528222		0.542443	0.532643	0.519294	0.503869	0.527797	0.519689	0.549689	0.537552
ACTL8	0.757234	0.719099	0.774935	0.746059	0.721853	0.787486	0.769323		0.782931	0.786652	0.753589	0.777174	0.742727	0.774601	0.782672	0.786287
ACTL9	0.421551	0.379611	0.418139	0.398154	0.385235	0.389045	0.442173		0.405017	0.425958	0.409505	0.428725	0.418449	0.409368	0.417686	0.424209
ACTN1	0.882789	0.84653	0.909191	0.865642	0.848968	0.923638	0.910129	0.928181	0.924908	0.92309	0.886873	0.909336	0.87735	0.924649	0.923022	0.91394
ACTN2	0.815446	0.74243	0.836728	0.767808	0.746713	0.859177	0.846672	-0.0370292	0.852438	0.852287	0.809096	0.843971	0.793482	0.851508	0.858074	0.851401
ACTN3	0.697758	0.585907	0.735778	0.648331	0.651136	0.745756	0.720953	0.715268	0.731537	0.753123	0.688216	0.732053	0.683155	0.750889	0.758138	0.736245
ACTN4	0.93587	0.911764	0.94598	0.917979	0.909174	0.956468	0.95078	0.96666	0.955599	0.95424	0.929507	0.946224	0.934569	0.953614	0.954874	0.95544
ACTN4P1	0.54629	0.439378	0.58664	0.517106	0.428612	0.582384	0.589429	0.0103547	0.579257	0.591654	0.527146	0.58251	0.534727	0.581579	0.583779	0.585585
ACTN4P2	0.387901	0.353598	0.406374	0.388579	0.386814	0.413007	0.403491	0.0404316	0.408451	0.413294	0.370324	0.376676	0.368213	0.410014	0.414693	0.426075
ACTP1	0.348661	0.316186	0.363849	0.355473	0.297653	0.387032	0.355453	0.0212698	0.369395	0.384293	0.351156	0.373187	0.32459	0.371358	0.374349	0.349591
ACTR10	0.944976	0.926694	0.947333	0.928987	0.911464	0.956899	0.948061	0.960297	0.951917	0.95226	0.937063	0.949286	0.932736	0.955776	0.9541	0.951844
ACTR1A	0.946273	0.935471	0.965045	0.937453	0.921071	0.965191	0.962338	0.970766	0.964768	0.963671	0.942665	0.962439	0.941388	0.96126	0.967045	0.964943
ACTR1B	0.930127	0.912346	0.940276	0.923159	0.911531	0.942775	0.938644	0.950698	0.951014	0.945102	0.928194	0.939877	0.929605	0.940693	0.943995	0.949702
ACTR2	0.949836	0.920363	0.959285	0.938836	0.915541	0.968291	0.963607	0.973319	0.963807	0.964264	0.947299	0.95637	0.947902	0.961964	0.966458	0.963283
ACTR3	0.964978	0.950513	0.966836	0.954153	0.94712	0.969157	0.967873	0.970507	0.967145	0.970951	0.957881	0.968156	0.958058	0.969664	0.966977	0.968169
ACTR3B	0.905546	0.868325	0.919554	0.877035	0.876909	0.932537	0.926355	0.938824	0.927836	0.934589	0.905075	0.922291	0.898644	0.930094	0.930989	0.928512
ACTR3BP1	0.258722	0.239905	0.230463	0.246666	0.253032	0.246205	0.244077		0.236065	0.236548	0.235807	0.21661	0.238927	0.228344	0.1894	0.222886
ACTR3BP2	0.330583	0.363222	0.341299	0.33731	0.358491	0.334187	0.357733	0.141258	0.3483	0.36245	0.340389	0.350779	0.33996	0.349756	0.325993	0.374866
ACTR3BP3	0.162661	0.139805	0.140832	0.196982	0.115986	0.133552	0.131828		0.141311	0.116496	0.142147	0.10823	0.147149	0.105333	0.085511	0.158719
ACTR3BP4	0.493606	0.478157	0.481518	0.494489	0.478067	0.498128	0.481976	-0.0169829	0.466799	0.489307	0.488033	0.484402	0.480671	0.488865	0.481213	0.483331
ACTR3BP5	0.34474	0.309458	0.334109	0.326855	0.285496	0.323111	0.338219		0.341285	0.332814	0.326392	0.31846	0.307576	0.334842	0.337433	0.344256
ACTR3BP6	0.250879	0.247217	0.184598	0.234672	0.209781	0.202952	0.267448	0.0787571	0.2335	0.223748	0.236768	0.149883	0.245166	0.1917	0.16535	0.232909
ACTR3C	0.870632	0.842411	0.898562	0.855645	0.840591	0.908136	0.895565	0.920437	0.904314	0.901458	0.866088	0.893166	0.873833	0.904696	0.907151	0.900597
ACTR3P2	0.387581	0.237469	0.360866	0.338317	0.253244	0.397113	0.384405		0.382461	0.418532	0.395643	0.414567	0.370103	0.363508	0.406962	0.411512
ACTR3P3	0.309715	0.301878	0.286174	0.294351	0.280986	0.319409	0.323179		0.313746	0.344963	0.315641	0.318325	0.294245	0.343614	0.312093	0.295425
ACTR5	0.924855	0.905015	0.937709	0.915361	0.90661	0.947047	0.936816	0.955181	0.948353	0.944753	0.917462	0.932082	0.918571	0.943913	0.946595	0.9452
ACTR6	0.941586	0.924008	0.949005	0.930815	0.917398	0.958014	0.94901	0.961582	0.954851	0.954849	0.936559	0.943428	0.93745	0.951844	0.95526	0.953566
ACTR6P1	0.282351	0.267594	0.30022	0.271782	0.270304	0.300464	0.279558	0.16958	0.276102	0.313654	0.30115	0.311443	0.28754	0.298677	0.266167	0.27975
ACTR8	0.943534	0.923019	0.945533	0.928827	0.923298	0.952626	0.946032	0.961649	0.949474	0.95021	0.941359	0.944688	0.938613	0.95198	0.952536	0.951101
ACTRT1	0.362386	0.360077	0.426686	0.373611	0.374837	0.416741	0.404251		0.421777	0.3931	0.412861	0.428408	0.404899	0.419028	0.42319	0.402883
ACTRT2	0.292084	0.30539	0.300207	0.291399	0.314683	0.281326	0.292699	-0.0092045	0.294613	0.259196	0.267016	0.294252	0.292791	0.272477	0.253665	0.27544
ACTRT3	0.823374	0.73946	0.84783	0.808912	0.744204	0.861955	0.849497	0.878397	0.856315	0.859345	0.821835	0.844102	0.823302	0.858909	0.856037	0.861382
ACVR1	0.888094	0.819087	0.923954	0.869633	0.822178	0.928264	0.914345	0.934012	0.924286	0.924043	0.886882	0.919164	0.879807	0.921666	0.921775	0.926073
ACVR1B	0.87602	0.829112	0.904126	0.859818	0.822369	0.924339	0.904421	0.932526	0.916241	0.915942	0.871595	0.905633	0.869634	0.913483	0.922592	0.908382
ACVR1C	0.798408	0.621771	0.814837	0.72751	0.641854	0.838112	0.817523	0.870338	0.836161	0.832655	0.77621	0.815117	0.777614	0.842977	0.852221	0.83022
ACVR2A	0.855298	0.828454	0.878342	0.839171	0.812761	0.902658	0.891852	0.909641	0.896648	0.898437	0.858858	0.884661	0.856594	0.898929	0.902227	0.890743
ACVR2B	0.906561	0.868806	0.927172	0.884634	0.869074	0.944986	0.928581	0.9529	0.938246	0.937422	0.892595	0.923694	0.901254	0.942519	0.942021	0.93957
ACVRL1	0.868639	0.81763	0.90389	0.844248	0.80693	0.917488	0.893479	0.909491	0.900337	0.906149	0.863566	0.898841	0.865707	0.902481	0.914008	0.903113
ACY1	0.925309	0.881405	0.928593	0.898186	0.880527	0.941384	0.938537	0.954218	0.940691	0.942099	0.917973	0.923953	0.911894	0.935472	0.944421	0.939614
ACY3	0.840539	0.772909	0.8598	0.809792	0.778461	0.876771	0.855085	0.862335	0.860102	0.85788	0.82765	0.847094	0.820916	0.866743	0.872	0.85771
ACYP1	0.902515	0.867572	0.920677	0.889985	0.863996	0.925721	0.923033	0.942957	0.924406	0.925499	0.897573	0.918382	0.898993	0.925059	0.926983	0.926342
ACYP2	0.87188	0.830897	0.893815	0.859548	0.830224	0.901879	0.890033	0.91581	0.907987	0.903436	0.866443	0.891929	0.859533	0.903339	0.905978	0.902451
ADA	0.851234	0.802836	0.88286	0.82653	0.794698	0.903364	0.880471	0.922925	0.901126	0.896437	0.826956	0.876246	0.840211	0.8984	0.899986	0.891401
ADAD1	0.394277	0.354452	0.420253	0.407257	0.376226	0.445442	0.441013		0.448242	0.472417	0.395684	0.430467	0.390259	0.396877	0.424915	0.442579
ADAD1P2	0.413393	0.407758	0.401301	0.409687	0.406819	0.430004	0.427637		0.424228	0.417383	0.402412	0.401472	0.414224	0.405921	0.426014	0.431101
ADAD2	0.792953	0.76754	0.811088	0.770522	0.759015	0.80207	0.798741	0.803555	0.80988	0.802827	0.791472	0.793342	0.785033	0.805136	0.815552	0.795614
ADAL	0.909112	0.880125	0.91871	0.889783	0.879455	0.927612	0.920394	0.938493	0.929422	0.917442	0.904985	0.911334	0.900544	0.922212	0.922566	0.92573
ADAM10	0.93523	0.898625	0.939834	0.913228	0.896124	0.948365	0.9392	0.95181	0.946536	0.944316	0.928494	0.937828	0.919202	0.946848	0.94679	0.948098
ADAM11	0.881685	0.8447	0.900621	0.869821	0.830854	0.910717	0.898795	0.919554	0.908445	0.909211	0.876967	0.900999	0.879793	0.909285	0.910374	0.907163
ADAM12	0.855634	0.795616	0.870346	0.832089	0.791172	0.896866	0.879702	0.907022	0.890941	0.885045	0.853755	0.872362	0.831174	0.886086	0.895987	0.886175
ADAM15	0.928271	0.907103	0.940123	0.912142	0.900323	0.95422	0.942972	0.95455	0.949366	0.950019	0.924838	0.943301	0.920036	0.945667	0.950792	0.946776
ADAM17	0.927317	0.883344	0.935099	0.912957	0.887451	0.94218	0.939736	0.952035	0.942049	0.941919	0.913299	0.933282	0.911791	0.936995	0.945458	0.941978
ADAM18	0.578643	0.518771	0.573621	0.553702	0.509497	0.562592	0.567896	0.061774	0.585834	0.57042	0.549933	0.559202	0.535602	0.568422	0.571089	0.578988
ADAM19	0.830926	0.730451	0.851585	0.796457	0.732669	0.869987	0.857865	0.89013	0.862625	0.864223	0.819134	0.84742	0.777025	0.862909	0.866771	0.862035
ADAM1A	0.393764	0.277964	0.405538	0.29386	0.277334	0.46487	0.436135	0.0101934	0.481648	0.444552	0.322917	0.374886	0.344458	0.441699	0.459119	0.461242
ADAM1B	0.829605	0.781231	0.846019	0.805056	0.780962	0.853705	0.847517	0.845493	0.849553	0.852981	0.830774	0.845025	0.823394	0.848057	0.855516	0.849891
ADAM2	0.502873	0.404591	0.49661	0.486327	0.441306	0.510697	0.50502	0.11084	0.50736	0.518414	0.497861	0.505357	0.497736	0.504657	0.517994	0.496073
ADAM20	0.749503	0.731879	0.77691	0.744628	0.733565	0.783352	0.770272	-0.0447121	0.770784	0.783177	0.753321	0.763615	0.742125	0.783349	0.775948	0.773772
ADAM20P1	0.776426	0.75289	0.800977	0.766506	0.753664	0.826164	0.810713	-0.0659388	0.820061	0.822489	0.786001	0.799332	0.776373	0.803713	0.821215	0.818025
ADAM20P2	0.254757	0.239737	0.260679	0.264478	0.25521	0.278241	0.24177		0.248186	0.228644	0.255734	0.273358	0.235664	0.292813	0.288079	0.258586
ADAM20P3	0.294306	0.266564	0.31521	0.279761	0.25619	0.328113	0.316442		0.314847	0.276389	0.318907	0.301522	0.343664	0.341705	0.316694	0.330968
ADAM21	0.734019	0.678485	0.7411	0.705487	0.673729	0.771286	0.751371	-0.118721	0.766708	0.7521	0.721966	0.732676	0.721195	0.754769	0.763937	0.746119
ADAM21P1	0.522171	0.445263	0.517143	0.4962	0.435126	0.558193	0.540601	-0.0451733	0.540224	0.557278	0.485416	0.532733	0.495482	0.540448	0.55323	0.531265
ADAM22	0.899492	0.853893	0.90368	0.875122	0.82812	0.920262	0.905587	0.93163	0.912968	0.910548	0.887256	0.91019	0.885778	0.916259	0.918393	0.908757
ADAM23	0.829663	0.77867	0.870129	0.800187	0.7662	0.879536	0.866644	0.899919	0.86958	0.875611	0.815708	0.867511	0.822185	0.872736	0.885325	0.864767
ADAM24P	0.34586	0.298225	0.335721	0.331476	0.303869	0.33934	0.339383		0.340781	0.347932	0.329883	0.319274	0.336996	0.354375	0.331067	0.32343
ADAM28	0.87066	0.840399	0.891003	0.851509	0.844406	0.912276	0.889387	0.924889	0.905764	0.905418	0.869579	0.893852	0.852919	0.90072	0.908476	0.900766
ADAM29	0.853907	0.836287	0.867025	0.850274	0.837258	0.881123	0.86769	0.88609	0.876649	0.877596	0.84874	0.860661	0.848518	0.875868	0.878361	0.874003
ADAM30	0.400948	0.354288	0.374613	0.408207	0.342257	0.393342	0.381503	-0.0157481	0.347039	0.379071	0.365944	0.397078	0.399254	0.395886	0.387085	0.364391
ADAM32	0.95303	0.915688	0.955233	0.92373	0.917493	0.967604	0.961856	0.972215	0.962439	0.963134	0.939982	0.954288	0.93851	0.964553	0.964007	0.965229
ADAM33	0.857507	0.805217	0.862797	0.833689	0.789943	0.889662	0.866588	0.88728	0.878503	0.87719	0.843225	0.870268	0.856839	0.882393	0.882709	0.878546
ADAM3A	0.784324	0.737367	0.808099	0.763908	0.704515	0.825091	0.80922	0.809218	0.816683	0.820965	0.780835	0.805678	0.775855	0.806963	0.818869	0.811972
ADAM3B	0.549512	0.55413	0.557449	0.555137	0.542251	0.553505	0.536791	-0.0180693	0.548444	0.554027	0.553203	0.552601	0.546389	0.543011	0.557603	0.547968
ADAM5	0.370094	0.32421	0.391619	0.341214	0.32868	0.419468	0.394869		0.372373	0.394373	0.37133	0.392181	0.345648	0.41861	0.396815	0.372701
ADAM5P	0.667632	0.638747	0.679728	0.650827	0.615307	0.706466	0.68405	-0.0437515	0.690379	0.689276	0.6709	0.678038	0.658587	0.6791	0.684139	0.687508
ADAM6	0.309887	0.263764	0.268504	0.272916	0.218275	0.28716	0.293953		0.310003	0.286832	0.296457	0.288653	0.2988	0.284571	0.307147	0.30023
ADAM7	0.481764	0.450667	0.497557	0.481976	0.456878	0.522461	0.506683		0.511776	0.514759	0.48064	0.508503	0.495037	0.514444	0.499022	0.523949
ADAM8	0.904403	0.876877	0.919334	0.880293	0.875096	0.931907	0.924795	0.937703	0.92588	0.929474	0.888883	0.913123	0.888885	0.926098	0.931056	0.925013
ADAM9	0.936617	0.918163	0.946779	0.920945	0.912689	0.951177	0.945042	0.959294	0.951971	0.949707	0.930737	0.943669	0.926843	0.947975	0.954835	0.94718
ADAMDEC1	0.801812	0.758645	0.825779	0.793185	0.767167	0.825201	0.82037	0.0361608	0.827854	0.831637	0.80762	0.821074	0.799294	0.835441	0.839158	0.831666
ADAMTS1	0.872266	0.783886	0.889679	0.837932	0.786396	0.91107	0.890054	0.928507	0.904298	0.901679	0.841267	0.882457	0.84846	0.900278	0.909349	0.897912
ADAMTS10	0.884505	0.814353	0.911606	0.862862	0.797417	0.922614	0.912409	0.937268	0.918826	0.922912	0.867999	0.911593	0.861584	0.919146	0.92714	0.915387
ADAMTS12	0.8719	0.832541	0.877931	0.862902	0.83737	0.895037	0.884107	0.906432	0.894543	0.891608	0.87465	0.876005	0.861847	0.889105	0.890933	0.894065
ADAMTS13	0.902217	0.856335	0.913765	0.873897	0.845384	0.926478	0.913257	0.929062	0.916806	0.920144	0.889599	0.911721	0.894166	0.918901	0.917049	0.921479
ADAMTS14	0.805928	0.691047	0.828555	0.728122	0.672564	0.847437	0.826821	0.862603	0.832173	0.840874	0.774117	0.823885	0.783216	0.838698	0.842668	0.838584
ADAMTS15	0.864406	0.843745	0.875643	0.847059	0.837883	0.883479	0.876427	0.896827	0.877957	0.878826	0.860738	0.87535	0.8548	0.882606	0.880413	0.871978
ADAMTS16	0.843841	0.772097	0.873192	0.79966	0.738465	0.894769	0.871106	0.89703	0.87525	0.884881	0.847066	0.872649	0.841628	0.886674	0.895063	0.876198
ADAMTS17	0.771729	0.667251	0.808702	0.704688	0.674384	0.858858	0.821768	0.872163	0.848788	0.842581	0.740685	0.811723	0.740781	0.847765	0.842587	0.838818
ADAMTS18	0.783307	0.731775	0.799651	0.748306	0.734765	0.819044	0.810588	0.0217014	0.810992	0.821381	0.774358	0.81622	0.763576	0.813588	0.821475	0.812908
ADAMTS19	0.825615	0.76437	0.836876	0.783013	0.748649	0.859491	0.839486	-0.0524354	0.85638	0.855287	0.810432	0.840253	0.799477	0.852902	0.854464	0.857931
ADAMTS2	0.858275	0.767277	0.876447	0.806266	0.756649	0.894104	0.880044	0.895437	0.884316	0.887145	0.856644	0.884732	0.856285	0.884706	0.889104	0.884721
ADAMTS20	0.774545	0.728958	0.794561	0.749526	0.731878	0.808548	0.801129	0.819629	0.811137	0.804729	0.764337	0.800178	0.760246	0.8059	0.805532	0.811616
ADAMTS3	0.87746	0.819508	0.893198	0.850112	0.828548	0.904769	0.891158	0.911992	0.898723	0.89911	0.859062	0.893097	0.861591	0.900901	0.903661	0.897703
ADAMTS4	0.85341	0.790783	0.864911	0.814769	0.776571	0.896313	0.865269	0.900266	0.880865	0.882796	0.847272	0.871423	0.83573	0.884837	0.890122	0.88075
ADAMTS5	0.853268	0.800853	0.85926	0.845011	0.799398	0.865045	0.861289	0.885919	0.867024	0.869676	0.838428	0.862253	0.834685	0.8677	0.872631	0.871512
ADAMTS6	0.808506	0.767864	0.842008	0.777268	0.749848	0.867595	0.84329	0.872454	0.861218	0.860797	0.794855	0.836931	0.78661	0.852872	0.869802	0.852671
ADAMTS7	0.870876	0.841855	0.895986	0.850127	0.83971	0.907217	0.899489	0.916831	0.906381	0.907354	0.865985	0.891198	0.864732	0.901232	0.911964	0.905243
ADAMTS7P1	0.784428	0.72709	0.80666	0.760441	0.725042	0.817261	0.797637	0.812151	0.807638	0.81239	0.780175	0.804268	0.779283	0.806154	0.815458	0.808311
ADAMTS7P3	0.68747	0.647603	0.713789	0.665391	0.621519	0.736812	0.713725		0.718431	0.72925	0.696075	0.712468	0.691502	0.728973	0.748658	0.710014
ADAMTS7P4	0.772105	0.737542	0.786888	0.758639	0.721482	0.805607	0.786087	0.809721	0.79768	0.802265	0.757102	0.779018	0.758375	0.791641	0.797642	0.799418
ADAMTS8	0.778483	0.726192	0.797114	0.753227	0.731192	0.816489	0.794987	0.844508	0.817879	0.814561	0.783476	0.79717	0.764763	0.822576	0.817764	0.818202
ADAMTS9	0.856001	0.807203	0.879938	0.836733	0.811182	0.908858	0.88514	0.915433	0.898359	0.894573	0.846663	0.879502	0.853124	0.901345	0.901072	0.899312
ADAMTSL1	0.86705	0.843705	0.879884	0.858511	0.844649	0.889998	0.884555	0.900133	0.890549	0.892212	0.858913	0.881286	0.86303	0.887372	0.884978	0.885463
ADAMTSL2	0.812806	0.782965	0.835121	0.79692	0.787496	0.859	0.838561	0.86923	0.848172	0.84831	0.807273	0.833871	0.804812	0.846042	0.854829	0.854223
ADAMTSL3	0.92211	0.882207	0.922782	0.90047	0.868809	0.941693	0.929566	0.944008	0.931504	0.937538	0.911806	0.924273	0.906727	0.931261	0.936378	0.931625
ADAMTSL4	0.889637	0.854822	0.897355	0.884162	0.838832	0.917191	0.905778	0.92294	0.910357	0.913985	0.884778	0.903119	0.889499	0.911983	0.921724	0.906015
ADAMTSL5	0.841665	0.770388	0.879711	0.798794	0.77089	0.895512	0.881247	0.901117	0.886663	0.878562	0.826349	0.862699	0.827558	0.888701	0.894139	0.885247
ADAP1	0.859448	0.839621	0.890304	0.841208	0.833154	0.899668	0.883255	0.915368	0.899191	0.897847	0.859105	0.876439	0.855102	0.899765	0.903259	0.897121
ADAP2	0.875887	0.794421	0.894691	0.828557	0.775029	0.907946	0.888331	0.921706	0.904971	0.902231	0.847135	0.896089	0.865966	0.902976	0.901104	0.90284
ADAR	0.939197	0.910586	0.955342	0.931292	0.903983	0.963123	0.953702	0.973898	0.965284	0.962204	0.940034	0.952535	0.935797	0.961861	0.963545	0.960252
ADARB1	0.812127	0.739504	0.836046	0.777547	0.731974	0.864258	0.84194	0.874887	0.857365	0.859165	0.798695	0.822757	0.790972	0.854842	0.855288	0.85142
ADARB2	0.807423	0.778744	0.827235	0.784663	0.77652	0.844245	0.824373	0.845218	0.838254	0.840142	0.803306	0.823875	0.804394	0.839691	0.844595	0.840541
ADAT1	0.917554	0.896477	0.937082	0.906828	0.896119	0.943889	0.934692	0.947965	0.943291	0.94232	0.916331	0.930341	0.907725	0.936148	0.937034	0.937521
ADAT2	0.935622	0.880728	0.944358	0.918887	0.858107	0.954148	0.948325	0.961624	0.955768	0.949641	0.926018	0.944645	0.924844	0.948681	0.951344	0.951884
ADAT3	0.877362	0.849272	0.904518	0.863657	0.854878	0.925543	0.918854	0.940998	0.928268	0.916884	0.871295	0.901279	0.871539	0.917821	0.92236	0.921398
ADCK1	0.906443	0.870157	0.922571	0.885056	0.86488	0.92692	0.921271	0.938053	0.923422	0.923429	0.898631	0.919058	0.888815	0.915398	0.92068	0.926514
ADCK2	0.916828	0.865104	0.929628	0.900112	0.867162	0.942258	0.933035	0.945887	0.935916	0.939155	0.911834	0.930311	0.907827	0.936364	0.940355	0.937655
ADCK3	0.916456	0.84648	0.924916	0.896785	0.864936	0.935146	0.926176	0.947973	0.926426	0.930276	0.910093	0.925548	0.91695	0.938359	0.930253	0.927797
ADCK4	0.946301	0.912947	0.95273	0.932235	0.912943	0.962969	0.958392	0.967389	0.965911	0.958624	0.943938	0.951385	0.935747	0.954459	0.959003	0.961045
ADCK5	0.926449	0.901022	0.933498	0.910267	0.896359	0.947065	0.936864	0.951382	0.939983	0.939681	0.91778	0.932434	0.915537	0.937119	0.941574	0.942365
ADCY1	0.873305	0.808859	0.899131	0.857754	0.812176	0.91301	0.900058	0.919155	0.910941	0.904495	0.874797	0.895468	0.877358	0.908305	0.908414	0.902448
ADCY10	0.75283	0.699552	0.766503	0.740549	0.698844	0.80116	0.777262	-0.0616333	0.794298	0.783461	0.742631	0.773754	0.736555	0.772553	0.778328	0.785529
ADCY10P1	0.875948	0.828238	0.886768	0.846413	0.80712	0.893675	0.891761	0.920486	0.892362	0.889966	0.860833	0.878483	0.85541	0.886864	0.894585	0.893814
ADCY2	0.92379	0.887443	0.932744	0.907532	0.904969	0.946068	0.932822	0.940955	0.936626	0.943854	0.922737	0.935601	0.928473	0.937535	0.943133	0.938307
ADCY3	0.894214	0.869068	0.904863	0.878175	0.858643	0.920904	0.91041	0.925123	0.914701	0.915191	0.87881	0.906489	0.878951	0.917188	0.920896	0.919886
ADCY4	0.902931	0.866304	0.918734	0.878504	0.861284	0.926987	0.920259	0.931297	0.926101	0.919693	0.886307	0.908831	0.879438	0.918265	0.92877	0.915567
ADCY5	0.876638	0.856841	0.89074	0.8735	0.855088	0.907925	0.903134	0.922055	0.905947	0.909207	0.863846	0.892474	0.868357	0.903607	0.908682	0.908002
ADCY6	0.935363	0.904744	0.951674	0.91649	0.90237	0.961647	0.951523	0.965403	0.956136	0.958026	0.937199	0.95003	0.936444	0.957419	0.96233	0.955529
ADCY7	0.910383	0.879696	0.91611	0.89061	0.860136	0.936694	0.924291	0.946378	0.933685	0.925149	0.905087	0.913911	0.896552	0.926359	0.940009	0.925876
ADCY8	0.729186	0.693298	0.727266	0.721899	0.691367	0.746353	0.730011	0.738761	0.730782	0.735051	0.730182	0.717941	0.733727	0.72758	0.754516	0.728544
ADCY9	0.833984	0.763868	0.866711	0.804617	0.772061	0.881437	0.873072	0.894178	0.886768	0.877468	0.829119	0.861772	0.834931	0.878549	0.887636	0.878217
ADCYAP1	0.719936	0.722459	0.730239	0.730523	0.713125	0.739807	0.743297	0.00162475	0.753846	0.74806	0.723771	0.740678	0.721127	0.74168	0.742653	0.738227
ADCYAP1R1	0.84329	0.82629	0.851812	0.836288	0.825297	0.852329	0.852131	0.852561	0.852093	0.855669	0.842044	0.848135	0.850047	0.861253	0.857145	0.849232
ADD1	0.948646	0.933908	0.955707	0.944413	0.935227	0.961672	0.956112	0.965083	0.962084	0.962992	0.946181	0.958568	0.948308	0.960463	0.961321	0.959185
ADD2	0.818387	0.761356	0.86418	0.785668	0.756829	0.891886	0.860934	0.909592	0.882129	0.87883	0.80277	0.860735	0.803923	0.874549	0.881419	0.8741
ADD3	0.842035	0.813006	0.878547	0.811176	0.81132	0.906833	0.882975	0.902217	0.890876	0.897371	0.833959	0.889855	0.849934	0.902994	0.899333	0.893768
ADGB	0.87489	0.828006	0.88685	0.84166	0.795997	0.898531	0.896566	0.907148	0.89842	0.895176	0.870431	0.890812	0.859849	0.889776	0.895306	0.902615
ADGRA1	0.70778	0.667962	0.71188	0.681928	0.657922	0.741464	0.726498	0.0216092	0.732211	0.738852	0.685753	0.736565	0.693406	0.734098	0.745044	0.721212
ADGRA2	0.886749	0.831662	0.909636	0.867035	0.833185	0.923813	0.909584	0.933856	0.916539	0.918851	0.879178	0.907568	0.873936	0.91213	0.921888	0.914757
ADGRA3	0.918511	0.861162	0.934429	0.88646	0.843023	0.942181	0.931053	0.948625	0.940157	0.941466	0.903341	0.930754	0.896111	0.943948	0.947552	0.937439
ADGRB1	0.867402	0.816902	0.890385	0.839855	0.811616	0.901776	0.890771	0.917664	0.901486	0.899911	0.853935	0.892839	0.848601	0.89938	0.900071	0.897152
ADGRB2	0.906553	0.880927	0.913845	0.888974	0.881576	0.934402	0.914386	0.944846	0.927018	0.927419	0.89546	0.91648	0.89663	0.924441	0.926803	0.92634
ADGRB3	0.825955	0.797942	0.848624	0.816013	0.788768	0.866688	0.850033	0.872638	0.862286	0.855459	0.820623	0.847212	0.817412	0.862709	0.866866	0.855547
ADGRD1	0.778628	0.712371	0.823633	0.754879	0.70664	0.853559	0.827306	0.854736	0.841649	0.837337	0.760329	0.816095	0.761957	0.850084	0.849722	0.84053
ADGRD2	0.888207	0.873923	0.898821	0.885569	0.877195	0.90617	0.900664	0.911419	0.90334	0.90717	0.887837	0.901896	0.891531	0.904608	0.907539	0.904818
ADGRE1	0.864618	0.833128	0.88449	0.851525	0.819655	0.901259	0.888306	0.90568	0.889447	0.897554	0.861657	0.878997	0.868128	0.894782	0.898566	0.893599
ADGRE2	0.923251	0.884395	0.937779	0.901122	0.881328	0.945798	0.934316	0.944236	0.934581	0.940613	0.913245	0.935653	0.913796	0.938757	0.943126	0.93736
ADGRE3	0.798148	0.765837	0.808231	0.7825	0.755427	0.811327	0.799754	0.0281369	0.801341	0.796902	0.79818	0.799338	0.794523	0.806424	0.814699	0.794637
ADGRE4P	0.852267	0.846509	0.872134	0.852533	0.839421	0.875629	0.867307	0.877626	0.869917	0.873377	0.8619	0.866101	0.859206	0.881454	0.875325	0.866858
ADGRE5	0.92801	0.895892	0.940633	0.901587	0.88938	0.945859	0.944718	0.957603	0.944412	0.94719	0.925289	0.935717	0.917535	0.944631	0.949527	0.94473
ADGRF1	0.878723	0.827883	0.891389	0.864472	0.831956	0.908928	0.888291	0.904087	0.895861	0.907908	0.872597	0.897669	0.856765	0.90292	0.912887	0.898266
ADGRF2	0.75871	0.720003	0.762477	0.744086	0.709284	0.751932	0.755965	0.756819	0.765177	0.758681	0.749322	0.751966	0.754419	0.750151	0.76547	0.754621
ADGRF3	0.800564	0.778759	0.821661	0.792441	0.778065	0.841923	0.824216	0.842635	0.828625	0.836138	0.804028	0.82408	0.802632	0.834759	0.842342	0.826377
ADGRF4	0.747065	0.675384	0.771299	0.716966	0.662521	0.784325	0.76605	-0.0332193	0.780703	0.779694	0.744415	0.759386	0.751588	0.772574	0.801952	0.783603
ADGRF5	0.803531	0.77413	0.8079	0.790568	0.778338	0.828323	0.820602	0.833573	0.832599	0.81585	0.788767	0.814366	0.77513	0.821046	0.822454	0.823976
ADGRF5P1	0.721355	0.686166	0.750265	0.694255	0.678838	0.763132	0.753655	0.761383	0.764797	0.760952	0.703944	0.739256	0.704757	0.754659	0.766708	0.755351
ADGRF5P2	0.354107	0.339821	0.347535	0.344833	0.302616	0.328441	0.350409	0.0260548	0.332905	0.35939	0.33687	0.354487	0.336188	0.33778	0.327333	0.369748
ADGRG1	0.883212	0.759218	0.895739	0.839037	0.773244	0.908035	0.8981	0.925595	0.905484	0.903595	0.872788	0.897513	0.871211	0.901669	0.914764	0.902793
ADGRG2	0.850124	0.800781	0.862315	0.822255	0.799146	0.878679	0.869042	0.882714	0.879183	0.873168	0.842194	0.860411	0.844469	0.875215	0.880258	0.878025
ADGRG3	0.828835	0.799992	0.841087	0.804041	0.788535	0.853411	0.849115	0.874477	0.856531	0.854851	0.816198	0.842778	0.821811	0.846428	0.860513	0.850261
ADGRG4	0.717614	0.689001	0.724825	0.696687	0.69381	0.746695	0.723179	0.731532	0.744748	0.746588	0.713578	0.719423	0.712855	0.729135	0.730725	0.738186
ADGRG5	0.865203	0.815074	0.887486	0.850462	0.813624	0.902109	0.886598	0.909381	0.895695	0.898004	0.855134	0.890921	0.857606	0.893006	0.903014	0.892401
ADGRG6	0.858172	0.806535	0.883385	0.841226	0.811818	0.905444	0.884546	0.915357	0.894245	0.899875	0.847734	0.881085	0.856702	0.90153	0.902213	0.893836
ADGRG7	0.47901	0.416889	0.559358	0.463832	0.429737	0.583305	0.539673	0.0211188	0.591631	0.605649	0.469678	0.594336	0.444322	0.582171	0.593071	0.569382
ADGRL1	0.924086	0.89167	0.937584	0.906375	0.879562	0.942357	0.934673	0.954595	0.941675	0.941647	0.92416	0.933458	0.91806	0.945013	0.942511	0.939877
ADGRL2	0.897117	0.873575	0.909296	0.881183	0.866381	0.919898	0.907787	0.922319	0.912928	0.912193	0.895226	0.907758	0.890161	0.909405	0.918043	0.911578
ADGRL3	0.832264	0.785474	0.858411	0.801345	0.788892	0.876174	0.861703	0.881005	0.87162	0.874601	0.808515	0.862955	0.804067	0.870157	0.882424	0.871538
ADGRL4	0.826953	0.808802	0.835839	0.819711	0.8069	0.840912	0.836519	0.842553	0.837617	0.832656	0.82125	0.833784	0.815868	0.846038	0.84318	0.8384
ADGRV1	0.913816	0.876002	0.920667	0.902115	0.88507	0.937217	0.926201	0.943193	0.933441	0.936051	0.907466	0.921081	0.905168	0.93273	0.937805	0.931219
ADH1A	0.725784	0.658773	0.750838	0.688903	0.665445	0.758893	0.74256	0.0191061	0.747769	0.7661	0.744154	0.758645	0.706752	0.75916	0.766729	0.752038
ADH1B	0.812722	0.760835	0.860733	0.799547	0.759172	0.878827	0.841625	0.843846	0.838551	0.863976	0.829369	0.85574	0.818452	0.874989	0.878256	0.842805
ADH1C	0.680938	0.632631	0.707142	0.674911	0.628548	0.725403	0.708307	0.00358458	0.711208	0.718926	0.687491	0.710569	0.686308	0.729662	0.736423	0.710128
ADH4	0.897328	0.865505	0.899261	0.886128	0.864776	0.914012	0.902421	0.911786	0.908024	0.904977	0.890777	0.906592	0.893707	0.909557	0.914414	0.905012
ADH5	0.949598	0.932549	0.957565	0.936316	0.931554	0.962851	0.95577	0.967522	0.962245	0.961514	0.949072	0.957811	0.949414	0.959533	0.965231	0.958128
ADH5P2	0.403337	0.299847	0.40298	0.3629	0.302299	0.383547	0.393891		0.371853	0.375766	0.402164	0.361982	0.315202	0.377998	0.351729	0.397642
ADH5P3	0.46639	0.387267	0.488743	0.402677	0.39018	0.484645	0.456108	-0.025853	0.475253	0.464712	0.43839	0.46298	0.433443	0.486016	0.491877	0.461693
ADH5P4	0.475898	0.40599	0.452309	0.435062	0.37011	0.472826	0.475329	-0.0526347	0.469567	0.495819	0.465044	0.477506	0.436727	0.474677	0.455477	0.475572
ADH6	0.786261	0.77019	0.823928	0.775903	0.752059	0.858795	0.832246	0.857768	0.843741	0.851231	0.786276	0.831627	0.795931	0.846387	0.858094	0.839015
ADH7	0.543957	0.545105	0.540858	0.550474	0.530724	0.561763	0.55464	0.0609445	0.586817	0.550309	0.540347	0.552077	0.544155	0.568418	0.585482	0.573104
ADHFE1	0.871908	0.841692	0.894004	0.843654	0.834778	0.908853	0.903397	0.917396	0.908075	0.907115	0.861364	0.893143	0.867208	0.904891	0.909365	0.907987
ADI1	0.866488	0.808872	0.893641	0.846736	0.778604	0.911732	0.894682	0.915309	0.905531	0.908312	0.869768	0.88825	0.855698	0.898161	0.909471	0.903066
ADIG	0.474762	0.422842	0.486714	0.464274	0.429064	0.510179	0.484359		0.479159	0.478689	0.472223	0.476823	0.474406	0.511124	0.499603	0.500801
ADIPOQ	0.817416	0.789675	0.843985	0.810343	0.76801	0.870828	0.838353	-0.0351042	0.85085	0.862655	0.81356	0.845461	0.814271	0.867734	0.879839	0.844663
ADIPOR1	0.907165	0.848177	0.932992	0.874725	0.845383	0.947545	0.925555	0.949603	0.940106	0.939641	0.906815	0.927859	0.901638	0.940922	0.947783	0.936191
ADIPOR1P1	0.301588	0.28512	0.328079	0.254958	0.247755	0.358195	0.333332		0.327596	0.357743	0.353473	0.366041	0.314261	0.366725	0.355678	0.339112
ADIPOR1P2	0.246902	0.239835	0.271711	0.268859	0.207487	0.283761	0.265814	-0.0129665	0.244859	0.264101	0.245603	0.243412	0.216044	0.284716	0.238117	0.248636
ADIPOR2	0.916336	0.900368	0.932767	0.910224	0.897815	0.94718	0.934444	0.951567	0.939507	0.934975	0.913675	0.930849	0.916224	0.930569	0.939132	0.940768
ADIRF	0.85559	0.820082	0.873097	0.832662	0.81669	0.895478	0.881351	0.907563	0.893347	0.895976	0.854694	0.879646	0.832578	0.890778	0.895245	0.890138
ADK	0.90788	0.878641	0.921518	0.892128	0.886317	0.933215	0.925632	0.936701	0.9274	0.929308	0.904238	0.923988	0.908624	0.926723	0.92843	0.930397
ADM	0.786961	0.749635	0.824971	0.763863	0.755179	0.850315	0.831917	0.865387	0.838138	0.83761	0.777126	0.820813	0.769723	0.841073	0.847866	0.835346
ADM2	0.743463	0.69067	0.779832	0.713918	0.691303	0.825327	0.789213	0.859998	0.815916	0.806598	0.727714	0.779752	0.734277	0.806724	0.814086	0.805082
ADM5	0.861384	0.833697	0.873593	0.843305	0.827211	0.887702	0.873909	0.907427	0.887034	0.884488	0.852524	0.865514	0.851875	0.881635	0.879919	0.884942
ADO	0.913026	0.891918	0.927906	0.909141	0.900964	0.94515	0.939344	0.956189	0.940353	0.941745	0.910892	0.929547	0.907339	0.9412	0.943886	0.945974
ADORA1	0.83133	0.779838	0.84441	0.805426	0.781238	0.865133	0.847684	0.87826	0.859595	0.863681	0.820815	0.840834	0.814572	0.846923	0.856993	0.852388
ADORA2A	0.812952	0.744313	0.852346	0.756454	0.745482	0.870452	0.852478	0.879209	0.860525	0.863071	0.810233	0.845986	0.785278	0.870529	0.869822	0.864412
ADORA2B	0.832337	0.745827	0.846036	0.805007	0.745599	0.867292	0.851906	0.882859	0.854981	0.859512	0.818399	0.840648	0.810197	0.866972	0.868697	0.854748
ADORA2BP1	0.527458	0.418848	0.524552	0.488337	0.43755	0.521307	0.517362	0.0208588	0.539717	0.532959	0.542538	0.53607	0.511714	0.552045	0.548721	0.537735
ADORA3	0.839366	0.818001	0.858544	0.82173	0.818744	0.865912	0.857987	0.0177749	0.870546	0.85926	0.836042	0.858734	0.836409	0.867643	0.864031	0.863577
ADPGK	0.936789	0.921099	0.949331	0.931747	0.919827	0.952413	0.948086	0.955675	0.95036	0.95327	0.930472	0.942083	0.929766	0.946586	0.952917	0.949078
ADPRH	0.852401	0.805398	0.875102	0.825349	0.798027	0.902008	0.876849	0.905373	0.88793	0.885696	0.837712	0.8773	0.831381	0.892754	0.897334	0.887695
ADPRHL1	0.82297	0.762109	0.849346	0.796452	0.729774	0.868961	0.850893	0.87849	0.86666	0.870094	0.826699	0.84197	0.81404	0.858736	0.872163	0.860017
ADPRHL2	0.940748	0.905309	0.946866	0.931624	0.905065	0.958903	0.949996	0.962752	0.955432	0.956835	0.935815	0.948597	0.934872	0.956187	0.957064	0.953269
ADPRM	0.890457	0.846358	0.901746	0.862326	0.849663	0.920328	0.904521	0.933434	0.914852	0.912465	0.872242	0.896917	0.869061	0.912484	0.916261	0.911972
ADRA1A	0.833085	0.75898	0.855041	0.786452	0.738627	0.864073	0.851613	0.874834	0.860752	0.861231	0.826115	0.854111	0.824206	0.862984	0.869058	0.861787
ADRA1B	0.834413	0.787225	0.847437	0.802016	0.800416	0.857948	0.846624	0.861313	0.856083	0.851119	0.839599	0.852305	0.82914	0.861106	0.860192	0.847111
ADRA1D	0.720413	0.665886	0.754229	0.688704	0.659012	0.795077	0.75845	0.801409	0.774436	0.773705	0.709456	0.751049	0.719964	0.784332	0.786404	0.771699
ADRA2A	0.79318	0.744116	0.810566	0.767906	0.732147	0.830085	0.812758	0.83862	0.816657	0.826406	0.788904	0.811951	0.784145	0.822453	0.835685	0.820087
ADRA2B	0.788149	0.731137	0.805353	0.775431	0.733057	0.814191	0.795107	0.826256	0.815091	0.811107	0.782249	0.797926	0.773388	0.81021	0.824529	0.80899
ADRA2C	0.878237	0.814538	0.884229	0.834489	0.810133	0.903578	0.897084	0.915886	0.900018	0.894751	0.87033	0.884915	0.862748	0.890635	0.897278	0.899434
ADRB1	0.680306	0.615456	0.712299	0.657161	0.62052	0.751553	0.721119	0.786387	0.742971	0.74657	0.673881	0.716803	0.666528	0.762666	0.753057	0.728424
ADRB2	0.83537	0.738803	0.865764	0.784402	0.739783	0.888672	0.867241	0.907119	0.881484	0.878465	0.815062	0.86474	0.808128	0.886995	0.887063	0.883456
ADRB3	0.760783	0.740739	0.77687	0.743791	0.740925	0.776129	0.77281	-0.0967424	0.785355	0.784198	0.761101	0.782029	0.755474	0.786791	0.779492	0.780487
ADRM1	0.955795	0.928778	0.961548	0.947539	0.924262	0.972011	0.965006	0.975299	0.969579	0.969014	0.95568	0.962442	0.946143	0.966431	0.968538	0.968388
ADSL	0.950131	0.917477	0.961512	0.944504	0.919042	0.967169	0.962245	0.973136	0.96649	0.965705	0.954197	0.96381	0.951538	0.968213	0.966344	0.965141
ADSS	0.937993	0.919164	0.95161	0.924711	0.921916	0.952647	0.946212	0.953009	0.95336	0.951493	0.934991	0.947488	0.935631	0.949083	0.951647	0.947317
ADSSL1	0.818095	0.782046	0.862008	0.786512	0.777386	0.8825	0.863369	0.887966	0.859213	0.86673	0.804452	0.859138	0.811328	0.87583	0.875623	0.861845
ADTRP	0.810635	0.728808	0.832875	0.784712	0.64343	0.860879	0.836038	0.877641	0.850445	0.859183	0.812583	0.825321	0.801569	0.849818	0.863767	0.84292
AEN	0.901597	0.868782	0.916805	0.880887	0.870657	0.934944	0.918463	0.951746	0.937589	0.929564	0.88141	0.914263	0.881595	0.930885	0.935658	0.926744
AES	0.948409	0.922967	0.950341	0.931658	0.921298	0.957151	0.956687	0.96842	0.959554	0.961474	0.940284	0.951259	0.939444	0.958195	0.96032	0.958013
AFAP1	0.894571	0.835185	0.910021	0.867194	0.839796	0.930113	0.906466	0.929592	0.923143	0.913798	0.887568	0.908234	0.874633	0.919393	0.924942	0.914669
AFAP1L1	0.894388	0.826376	0.902542	0.878087	0.847202	0.915035	0.89633	0.921532	0.907953	0.906884	0.88197	0.899537	0.876224	0.90465	0.910629	0.910665
AFAP1L2	0.793236	0.719054	0.836354	0.771795	0.714876	0.870878	0.850304	0.870222	0.865146	0.856647	0.790347	0.85051	0.78974	0.866974	0.864074	0.850271
AFF1	0.888781	0.828257	0.912215	0.863083	0.819209	0.932601	0.913249	0.947855	0.926986	0.918943	0.871141	0.908394	0.875016	0.92469	0.929117	0.920432
AFF2	0.791594	0.740755	0.839046	0.767037	0.725906	0.851367	0.832009	0.883391	0.852682	0.844546	0.783951	0.833598	0.794677	0.85196	0.852787	0.848754
AFF3	0.823133	0.71868	0.852455	0.791813	0.72796	0.888082	0.860673	0.903312	0.886948	0.877585	0.810925	0.851392	0.806405	0.874147	0.88262	0.873846
AFF4	0.953371	0.915474	0.962466	0.943806	0.912257	0.9648	0.963836	0.973976	0.965425	0.964899	0.947147	0.960662	0.941429	0.966595	0.963208	0.965166
AFG3L1P	0.921978	0.866065	0.935315	0.890099	0.858862	0.943432	0.939378	0.958736	0.945732	0.943789	0.906734	0.930166	0.904566	0.941643	0.942965	0.94222
AFG3L2	0.939171	0.916005	0.950285	0.935021	0.912052	0.949733	0.947686	0.958261	0.950679	0.947303	0.934254	0.943618	0.935733	0.949666	0.947175	0.945036
AFG3L2P1	0.490043	0.433528	0.502779	0.486535	0.390913	0.470082	0.489579	-0.0259772	0.46726	0.471427	0.488424	0.494328	0.486482	0.490693	0.471507	0.475209
AFM	0.427582	0.357419	0.450263	0.421047	0.387133	0.48812	0.478503	0.096746	0.482927	0.482241	0.443507	0.444012	0.428231	0.48626	0.514846	0.477953
AFMID	0.878839	0.839498	0.904199	0.856445	0.843634	0.923186	0.910303	0.928774	0.914315	0.915661	0.877793	0.905755	0.864966	0.917036	0.91638	0.912433
AFP	0.695032	0.692472	0.709942	0.693013	0.652969	0.747178	0.71257	-0.0418601	0.714592	0.748158	0.691931	0.702826	0.702506	0.739209	0.74859	0.725454
AFTPH	0.944421	0.935433	0.954624	0.941325	0.935654	0.961779	0.951877	0.967986	0.958973	0.957963	0.942181	0.95381	0.946796	0.954526	0.956329	0.958397
AGA	0.884154	0.853673	0.897324	0.874602	0.852942	0.907775	0.898817	0.912718	0.901251	0.900762	0.877008	0.90161	0.886623	0.899156	0.901256	0.900918
AGAP1	0.932029	0.913847	0.944758	0.924301	0.913401	0.952615	0.943752	0.957363	0.950666	0.951436	0.929348	0.942199	0.931512	0.946941	0.951837	0.948975
AGAP10P	0.74973	0.661113	0.770279	0.72641	0.632768	0.803108	0.773244	0.79969	0.781996	0.781701	0.747751	0.779674	0.752046	0.788303	0.791102	0.77965
AGAP12P	0.69763	0.593739	0.744226	0.668686	0.575821	0.766271	0.742596	0.784921	0.761386	0.755168	0.706359	0.741107	0.695112	0.744308	0.76373	0.761462
AGAP13P	0.515505	0.464245	0.541225	0.488073	0.473757	0.579084	0.565945	-0.0681547	0.554072	0.562906	0.508394	0.559578	0.514193	0.567926	0.570846	0.564041
AGAP14P	0.642486	0.518009	0.658278	0.55969	0.498863	0.697331	0.669602	-0.335004	0.676652	0.675285	0.605887	0.670639	0.583665	0.670152	0.689551	0.686223
AGAP2	0.92642	0.897967	0.934754	0.915051	0.899331	0.941143	0.932982	0.944009	0.938659	0.940152	0.915216	0.934182	0.913896	0.940402	0.948026	0.93624
AGAP3	0.926753	0.905625	0.930869	0.917847	0.908406	0.945021	0.937116	0.949331	0.939584	0.935271	0.927417	0.935665	0.927131	0.94	0.941861	0.937629
AGAP4	0.909042	0.851375	0.91995	0.899511	0.840451	0.927712	0.917453	0.937972	0.930319	0.924582	0.899886	0.916883	0.898871	0.919179	0.924069	0.930776
AGAP5	0.898195	0.851282	0.914569	0.886153	0.835045	0.924704	0.914362	0.92751	0.924309	0.921073	0.89674	0.911606	0.892334	0.913755	0.921124	0.920338
AGAP6	0.917507	0.851675	0.937331	0.901465	0.833739	0.945628	0.938891	0.95444	0.945956	0.945724	0.902291	0.926931	0.903618	0.939956	0.941416	0.948028
AGAP7P	0.690677	0.637376	0.730439	0.663405	0.636441	0.752003	0.737305	0.767299	0.745252	0.750384	0.674424	0.727969	0.670577	0.744221	0.754238	0.742655
AGAP9	0.829563	0.743668	0.83645	0.797503	0.727287	0.855	0.841335	0.859613	0.857209	0.845948	0.805102	0.838205	0.807647	0.845423	0.85231	0.854866
AGBL1	0.871367	0.849161	0.883086	0.863109	0.84529	0.895225	0.883739	0.887558	0.883354	0.891037	0.872429	0.887954	0.872043	0.892571	0.894961	0.887659
AGBL2	0.835059	0.749782	0.861069	0.786949	0.755017	0.876367	0.859061	0.899726	0.870029	0.872986	0.807024	0.854889	0.815305	0.878822	0.878577	0.874498
AGBL3	0.871329	0.847238	0.894265	0.853449	0.832075	0.898498	0.887332	0.903347	0.900842	0.899282	0.874367	0.890399	0.869529	0.895917	0.899056	0.894218
AGBL4	0.867207	0.84495	0.872581	0.847101	0.838815	0.883293	0.873783	0.8844	0.881231	0.880497	0.859982	0.877921	0.859156	0.875974	0.882048	0.880335
AGBL5	0.91081	0.841381	0.936286	0.85418	0.837358	0.93772	0.932071	0.948145	0.941355	0.940732	0.896609	0.936811	0.887619	0.942392	0.948419	0.934665
AGER	0.898548	0.857519	0.909182	0.885931	0.849202	0.927228	0.909327	0.932364	0.919821	0.922424	0.896584	0.904189	0.888714	0.917527	0.922708	0.915675
AGFG1	0.929256	0.905578	0.946031	0.918389	0.904738	0.957878	0.94815	0.963468	0.957937	0.951347	0.927999	0.944449	0.922573	0.953642	0.954884	0.952486
AGFG2	0.887253	0.843657	0.912384	0.858064	0.830351	0.922697	0.910858	0.935514	0.918773	0.913062	0.875333	0.910878	0.874468	0.92067	0.918913	0.912014
AGGF1	0.934629	0.923809	0.945179	0.928056	0.922879	0.948648	0.944832	0.964665	0.948903	0.953423	0.927015	0.944705	0.934144	0.949722	0.947373	0.95305
AGGF1P1	0.583176	0.500392	0.621109	0.519492	0.492433	0.637565	0.614302		0.627856	0.638441	0.567864	0.61091	0.564354	0.634212	0.641281	0.62874
AGGF1P10	0.535514	0.498829	0.533738	0.512762	0.505547	0.553261	0.546687	0.0761614	0.561543	0.547309	0.546704	0.562189	0.562446	0.536883	0.547453	0.558834
AGGF1P2	0.692608	0.582091	0.728079	0.617457	0.582895	0.752225	0.733045	-0.0366306	0.741448	0.741865	0.675658	0.736297	0.6736	0.755238	0.757092	0.744259
AGGF1P3	0.614613	0.552957	0.651822	0.593072	0.561633	0.65874	0.644216	0.646016	0.655018	0.649096	0.617475	0.653674	0.602641	0.649347	0.649022	0.645246
AGGF1P4	0.288363	0.298396	0.285605	0.271459	0.287747	0.251221	0.281297		0.257758	0.223319	0.263343	0.239934	0.244745	0.272976	0.253594	0.29069
AGGF1P5	0.215767	0.218671	0.221273	0.240762	0.213289	0.22205	0.234602	-0.0144667	0.22904	0.20256	0.233774	0.208445	0.230547	0.223118	0.205156	0.238948
AGGF1P6	0.408084	0.36954	0.419664	0.403431	0.323477	0.425782	0.403682		0.403416	0.419788	0.411471	0.411452	0.392455	0.401765	0.410708	0.405988
AGGF1P7	0.244588	0.233729	0.230926	0.20733	0.237311	0.229181	0.212473		0.242202	0.252756	0.225288	0.226441	0.219682	0.258691	0.231913	0.238524
AGGF1P8	0.743498	0.718299	0.751446	0.726381	0.709213	0.760779	0.748607	-0.0672948	0.757532	0.758237	0.73779	0.748	0.731178	0.760208	0.752019	0.76095
AGGF1P9	0.271935	0.245064	0.255934	0.24718	0.230306	0.266016	0.288855		0.258612	0.328697	0.29172	0.303336	0.244949	0.311502	0.293494	0.283696
AGK	0.924081	0.908546	0.932231	0.915706	0.897488	0.946693	0.9333	0.953667	0.935635	0.935994	0.926922	0.929121	0.923267	0.930895	0.938993	0.940851
AGKP1	0.395022	0.339826	0.420046	0.352149	0.322732	0.465319	0.451336		0.464898	0.440256	0.339637	0.403477	0.365374	0.43091	0.460753	0.437628
AGL	0.885328	0.84343	0.909931	0.87507	0.842643	0.926134	0.907216	0.935193	0.924776	0.918412	0.887537	0.903791	0.885715	0.918314	0.918092	0.917484
AGMAT	0.829521	0.704299	0.881745	0.756334	0.712967	0.89751	0.874858	0.90852	0.886149	0.889252	0.816718	0.871585	0.814607	0.888214	0.896672	0.875571
AGMO	0.782585	0.710603	0.799147	0.748702	0.699691	0.817215	0.804066	0.838763	0.815891	0.819097	0.756792	0.79277	0.761044	0.822969	0.836334	0.811247
AGO1	0.911278	0.890207	0.932002	0.907125	0.89369	0.942448	0.932656	0.955986	0.948555	0.941338	0.911409	0.926228	0.915634	0.937475	0.946068	0.940479
AGO2	0.895184	0.856552	0.904603	0.880421	0.855171	0.923243	0.907517	0.9411	0.918719	0.91218	0.883511	0.897	0.883617	0.907559	0.917902	0.915925
AGO3	0.954424	0.933323	0.961081	0.948324	0.931742	0.96575	0.961905	0.975693	0.965074	0.962693	0.951438	0.961542	0.948517	0.96476	0.96426	0.966868
AGO4	0.934579	0.915433	0.945278	0.924827	0.915982	0.950942	0.94273	0.960947	0.952015	0.952315	0.929563	0.943558	0.924969	0.947479	0.950642	0.949923
AGPAT1	0.92325	0.895212	0.941842	0.902797	0.890281	0.948292	0.941012	0.958857	0.947599	0.945438	0.911158	0.935898	0.909727	0.946665	0.95255	0.946422
AGPAT2	0.89521	0.853407	0.913066	0.875778	0.852426	0.920524	0.911861	0.936415	0.917962	0.920918	0.890401	0.920139	0.890582	0.925472	0.92751	0.917073
AGPAT3	0.91729	0.881656	0.93412	0.898132	0.881893	0.935491	0.929404	0.949589	0.931514	0.936454	0.912437	0.929483	0.911755	0.940585	0.936569	0.93289
AGPAT4	0.860928	0.786279	0.88795	0.840917	0.790716	0.895345	0.887396	0.916644	0.893255	0.889996	0.853105	0.87929	0.854287	0.884547	0.892622	0.895631
AGPAT5	0.925937	0.903478	0.934492	0.911579	0.888203	0.945524	0.936257	0.9534	0.943699	0.941015	0.917817	0.935846	0.916232	0.938234	0.943297	0.942683
AGPAT5P1	0.069465	0.0749941	0.0779643	0.0492479	0.0712584	0.046536	0.0796132		0.0548914	0.105548	0.0473741	0.0406199	0.0299916	0.0543041	0.047547	0.041898
AGPS	0.917154	0.870315	0.926461	0.903927	0.865734	0.944093	0.925368	0.948939	0.937764	0.940025	0.910777	0.928046	0.896503	0.942091	0.939158	0.934923
AGR2	0.797278	0.74878	0.801649	0.784869	0.74369	0.829622	0.814854	0.846091	0.813863	0.82095	0.786846	0.79514	0.780249	0.825947	0.823389	0.827078
AGR3	0.673629	0.634785	0.688569	0.666252	0.654601	0.691385	0.693311	0.0514253	0.696655	0.693461	0.678319	0.675041	0.659963	0.687948	0.675153	0.697626
AGRN	0.938429	0.899396	0.942551	0.925517	0.909302	0.958356	0.949131	0.964594	0.956443	0.955053	0.928817	0.945991	0.929831	0.952626	0.956602	0.952077
AGRP	0.763933	0.720838	0.768587	0.751893	0.716034	0.766004	0.771414	0.759938	0.764675	0.767686	0.757852	0.762199	0.742483	0.778381	0.757263	0.766255
AGT	0.845222	0.789053	0.862496	0.822803	0.789579	0.877671	0.860828	0.884513	0.872876	0.871586	0.844385	0.856327	0.828653	0.874906	0.870428	0.871209
AGTPBP1	0.937837	0.91392	0.946829	0.931037	0.902564	0.958885	0.950557	0.959263	0.952341	0.952108	0.940202	0.949655	0.934861	0.954736	0.954221	0.954669
AGTR1	0.790736	0.754224	0.815724	0.770545	0.741745	0.829985	0.813872	0.0074011	0.827525	0.82833	0.787247	0.805124	0.777412	0.822765	0.82611	0.825699
AGTR2	0.456176	0.38786	0.466226	0.428132	0.398014	0.483585	0.441835	0.022781	0.47296	0.506017	0.431429	0.458105	0.445728	0.474864	0.474655	0.491819
AGTRAP	0.929884	0.901063	0.938851	0.920309	0.899965	0.945292	0.938904	0.94736	0.940772	0.950551	0.926304	0.941594	0.927317	0.944084	0.94997	0.94692
AGXT	0.833431	0.769264	0.841905	0.811569	0.766838	0.87068	0.84735	0.870433	0.859065	0.861799	0.831428	0.848185	0.810203	0.868814	0.867473	0.858423
AGXT2	0.513919	0.483569	0.583512	0.515864	0.507614	0.602347	0.578478		0.594936	0.573353	0.496716	0.574114	0.503551	0.601785	0.618667	0.589423
AHCY	0.956355	0.943148	0.957715	0.950655	0.941554	0.967914	0.963939	0.973223	0.96396	0.964989	0.956541	0.961608	0.956068	0.966114	0.962449	0.967245
AHCYL1	0.911923	0.898499	0.924429	0.902429	0.889041	0.938892	0.928409	0.945076	0.930296	0.931948	0.907824	0.9256	0.910978	0.933138	0.937297	0.929115
AHCYL2	0.895619	0.85208	0.915815	0.871389	0.842707	0.928655	0.918357	0.934248	0.923094	0.924489	0.888815	0.916776	0.886297	0.927192	0.923863	0.920955
AHCYP2	0.537534	0.507451	0.558995	0.527786	0.479459	0.583291	0.567981	0.0465548	0.575234	0.586241	0.540907	0.557916	0.544602	0.575371	0.575708	0.573782
AHCYP3	0.352082	0.283697	0.29164	0.316992	0.299899	0.331372	0.327438		0.350224	0.29762	0.305886	0.316673	0.327272	0.32593	0.346577	0.350686
AHCYP4	0.382962	0.293808	0.397567	0.361795	0.291841	0.453297	0.41427	0.154307	0.4058	0.410376	0.372382	0.426751	0.356826	0.431091	0.418999	0.424362
AHCYP5	0.409523	0.388441	0.464325	0.384684	0.392898	0.483838	0.465651	-0.0215971	0.465496	0.491075	0.388849	0.464768	0.413108	0.474368	0.486852	0.476307
AHCYP7	0.462096	0.431215	0.484079	0.44468	0.408424	0.493664	0.484728	-0.0267437	0.506218	0.492727	0.466701	0.486829	0.466889	0.494891	0.506492	0.508119
AHCYP8	0.236354	0.195065	0.270908	0.22247	0.157014	0.294779	0.277548	-0.0462611	0.240889	0.281053	0.209307	0.250093	0.225226	0.275291	0.289592	0.283335
AHI1	0.920568	0.891686	0.926434	0.907142	0.865156	0.939238	0.932974	0.948382	0.936835	0.93919	0.914178	0.927483	0.915029	0.936728	0.937269	0.93685
AHNAK	0.874881	0.84338	0.906814	0.848695	0.831157	0.922595	0.904072	0.933025	0.919746	0.917081	0.862119	0.902944	0.863662	0.916335	0.920286	0.913978
AHNAK2	0.896557	0.876281	0.91588	0.882454	0.865606	0.930688	0.922825	0.940387	0.923472	0.926794	0.891691	0.918312	0.885011	0.925735	0.933336	0.928217
AHSA1	0.939899	0.912895	0.946937	0.918013	0.917369	0.962095	0.948944	0.960383	0.954475	0.953932	0.934216	0.947011	0.92968	0.954276	0.95761	0.953714
AHSA2	0.917987	0.853821	0.93647	0.889881	0.83168	0.955829	0.945583	0.966838	0.949248	0.952713	0.898493	0.930122	0.887949	0.941618	0.951138	0.952781
AHSG	0.626844	0.560271	0.65404	0.593416	0.502849	0.708206	0.669966	0.0485985	0.678415	0.674139	0.600394	0.645268	0.566919	0.681033	0.70257	0.673045
AHSP	0.660999	0.643693	0.681827	0.657756	0.632958	0.68148	0.69691		0.681149	0.688817	0.659749	0.704698	0.65381	0.674383	0.670084	0.697351
AICDA	0.900249	0.837749	0.906	0.880401	0.828602	0.908455	0.904099	0.910394	0.906072	0.91259	0.901639	0.905693	0.901984	0.915453	0.912895	0.906744
AIDA	0.926266	0.894911	0.935357	0.915966	0.895659	0.94739	0.934104	0.953158	0.95079	0.943269	0.91795	0.937326	0.916136	0.94323	0.947515	0.94439
AIF1	0.927084	0.906477	0.936633	0.921872	0.903472	0.94346	0.937519	0.945673	0.942906	0.940448	0.921589	0.936007	0.919268	0.940256	0.944824	0.942585
AIF1L	0.891501	0.842292	0.906597	0.875551	0.854775	0.928016	0.906705	0.934685	0.918402	0.922677	0.887913	0.911099	0.877877	0.922691	0.923911	0.91482
AIFM1	0.930431	0.917007	0.9451	0.920045	0.914577	0.949881	0.947523	0.958624	0.949717	0.948347	0.925912	0.941464	0.922633	0.949109	0.951673	0.950946
AIFM1P1	0.386949	0.358202	0.393211	0.375662	0.309668	0.40264	0.375564	0.109066	0.368421	0.385811	0.374541	0.394157	0.367101	0.387689	0.372406	0.372542
AIFM2	0.886981	0.837785	0.907228	0.864884	0.82388	0.924064	0.912776	0.926859	0.912945	0.91862	0.880031	0.907446	0.877582	0.924565	0.928221	0.916389
AIFM3	0.860603	0.814841	0.873615	0.828578	0.811258	0.885427	0.877817	0.884534	0.884958	0.880957	0.853309	0.872756	0.857291	0.885672	0.882577	0.880218
AIG1	0.847206	0.765729	0.862418	0.77715	0.771689	0.881787	0.876234	0.901703	0.883818	0.879791	0.813933	0.863438	0.823647	0.871507	0.881332	0.875439
AIG1P1	0.554147	0.530446	0.550396	0.548733	0.518931	0.552983	0.551317		0.561554	0.551963	0.554823	0.542131	0.551571	0.5465	0.563415	0.554744
AIM1	0.856418	0.806696	0.876994	0.839419	0.796989	0.898197	0.885267	0.909377	0.894264	0.8925	0.849376	0.874425	0.844496	0.883003	0.89323	0.895532
AIM1L	0.873591	0.819198	0.894897	0.85731	0.807893	0.91081	0.896657	0.91368	0.904738	0.909147	0.867727	0.897398	0.869871	0.905078	0.905305	0.897951
AIM2	0.846773	0.755728	0.865792	0.809314	0.760796	0.881089	0.859119	0.887827	0.881964	0.882335	0.83017	0.869206	0.833632	0.880373	0.884252	0.874721
AIMP1	0.956271	0.939261	0.964004	0.948732	0.941593	0.966464	0.963948	0.969538	0.962072	0.965353	0.949292	0.961213	0.950438	0.96412	0.963584	0.964735
AIMP1P1	0.630173	0.603944	0.635397	0.611637	0.599688	0.656445	0.64484	-0.0253341	0.661051	0.661258	0.619545	0.651906	0.616701	0.652163	0.661987	0.656523
AIMP1P2	0.382857	0.343234	0.364751	0.363848	0.336666	0.374377	0.364824	-0.0244057	0.367606	0.351186	0.362477	0.343243	0.384506	0.365533	0.353391	0.373692
AIMP2	0.933231	0.890731	0.940385	0.917716	0.886582	0.945034	0.938033	0.949589	0.943482	0.94803	0.928495	0.938103	0.919912	0.943876	0.946606	0.945541
AIP	0.942435	0.926259	0.953622	0.93742	0.92469	0.961655	0.95497	0.965054	0.959853	0.960963	0.942652	0.95081	0.938892	0.955991	0.958412	0.960173
AIPL1	0.787274	0.755741	0.790852	0.774265	0.747229	0.815968	0.802102	-0.0338625	0.8143	0.813114	0.784655	0.797308	0.77812	0.818873	0.813718	0.811307
AJAP1	0.812255	0.767256	0.830878	0.788533	0.752038	0.849433	0.831894	0.86082	0.844012	0.842704	0.802816	0.821405	0.802141	0.838859	0.834847	0.844193
AJUBA	0.932704	0.90866	0.94903	0.924117	0.899735	0.960596	0.949911	0.964485	0.957278	0.956821	0.932655	0.950067	0.930797	0.954811	0.960372	0.956438
AK1	0.870609	0.825408	0.890693	0.853917	0.814703	0.908734	0.896276	0.917484	0.901312	0.905382	0.870298	0.890674	0.868395	0.91415	0.913641	0.900172
AK2	0.942034	0.929132	0.956086	0.937459	0.930935	0.962868	0.957794	0.969663	0.959813	0.962321	0.939417	0.954888	0.94497	0.964769	0.96496	0.96294
AK2P2	0.439263	0.424727	0.46834	0.401827	0.391297	0.436072	0.441314		0.44616	0.472639	0.416454	0.456647	0.420961	0.433009	0.429028	0.437392
AK3	0.89146	0.866621	0.902486	0.862984	0.855278	0.917402	0.906142	0.931531	0.913884	0.90948	0.887427	0.904962	0.880357	0.908655	0.917092	0.910256
AK3P2	0.381597	0.355925	0.388581	0.360719	0.34357	0.377952	0.382894		0.403532	0.40793	0.370752	0.369733	0.358748	0.383125	0.376445	0.395321
AK3P3	0.786189	0.765341	0.801011	0.778027	0.760006	0.822661	0.805236	0.820605	0.814442	0.811491	0.785007	0.795677	0.784083	0.811301	0.812569	0.812037
AK3P4	0.320016	0.295036	0.305615	0.281969	0.29015	0.282647	0.286972		0.276109	0.288316	0.293082	0.293388	0.282194	0.263799	0.268591	0.261183
AK3P5	0.73689	0.718139	0.75975	0.72712	0.709696	0.76048	0.757454	-0.106665	0.761454	0.75773	0.730826	0.752395	0.723785	0.753707	0.765967	0.763942
AK4	0.845365	0.783065	0.859561	0.804802	0.780435	0.888601	0.873828	0.90707	0.884231	0.882264	0.824621	0.865908	0.806528	0.879044	0.879893	0.880154
AK4P1	0.588235	0.517084	0.625789	0.551016	0.468768	0.630441	0.632862	-0.10687	0.634687	0.621582	0.571188	0.6252	0.57059	0.635044	0.624982	0.628874
AK4P2	0.329983	0.27444	0.327183	0.326578	0.262732	0.312278	0.353808		0.335941	0.344227	0.319757	0.318989	0.320774	0.353076	0.334954	0.306439
AK4P3	0.361382	0.27978	0.393731	0.293869	0.284151	0.40529	0.406181		0.420993	0.398195	0.323397	0.368735	0.345516	0.420601	0.407637	0.404735
AK4P4	0.600244	0.597279	0.617627	0.597797	0.594008	0.623967	0.613791	-0.0444244	0.618776	0.614269	0.597946	0.605402	0.605502	0.614198	0.603891	0.625426
AK4P5	0.27924	0.27637	0.241898	0.280777	0.280952	0.304823	0.263182		0.289312	0.268185	0.263268	0.258842	0.279963	0.269153	0.237681	0.288383
AK4P6	0.437868	0.412006	0.404463	0.419179	0.411044	0.376949	0.401092	0.111104	0.399566	0.413343	0.422002	0.405652	0.418457	0.416024	0.384357	0.413137
AK5	0.810988	0.755683	0.840686	0.784716	0.753362	0.870469	0.843112	0.864363	0.853592	0.853817	0.813469	0.837555	0.803563	0.852473	0.863663	0.835163
AK6	0.946273	0.928672	0.948265	0.937417	0.923919	0.952114	0.944946	0.961813	0.949698	0.951593	0.941905	0.946443	0.938432	0.952218	0.953492	0.949475
AK6P1	0.269579	0.229583	0.273986	0.250664	0.22648	0.2797	0.212306		0.263608	0.25997	0.285	0.236449	0.227757	0.269978	0.238843	0.269098
AK6P2	0.279668	0.289739	0.282629	0.271151	0.263978	0.27577	0.280983		0.240306	0.280365	0.299737	0.287196	0.304952	0.302285	0.303121	0.25169
AK7	0.861334	0.820068	0.886379	0.838967	0.807278	0.901457	0.889477	0.910265	0.895553	0.893391	0.841186	0.875121	0.84696	0.897338	0.900501	0.895549
AK8	0.788286	0.734274	0.822448	0.764405	0.713331	0.8342	0.830772	0.84798	0.83434	0.835199	0.780868	0.821433	0.771734	0.829627	0.832372	0.833338
AK9	0.908073	0.875514	0.920583	0.902408	0.86135	0.926699	0.922954	0.937273	0.926793	0.919894	0.900401	0.914959	0.902884	0.918711	0.925562	0.921115
AKAIN1	0.487773	0.487638	0.521928	0.466483	0.476307	0.499514	0.506248	-0.0320405	0.519634	0.533123	0.46138	0.484341	0.455672	0.547473	0.523817	0.505029
AKAP1	0.906535	0.862431	0.922941	0.887745	0.865672	0.938815	0.929107	0.950505	0.935981	0.935466	0.904378	0.921647	0.902701	0.935478	0.942751	0.932075
AKAP10	0.948804	0.931574	0.951609	0.940445	0.93275	0.95514	0.95358	0.963437	0.956133	0.951304	0.940768	0.950331	0.945856	0.953863	0.956022	0.957477
AKAP11	0.928984	0.889675	0.947185	0.914325	0.874159	0.956266	0.94648	0.964757	0.956961	0.949153	0.924876	0.941943	0.922743	0.947609	0.955806	0.950602
AKAP12	0.884586	0.836228	0.892503	0.871257	0.830486	0.910374	0.895672	0.925334	0.909829	0.909562	0.882788	0.889935	0.872387	0.900461	0.907884	0.905758
AKAP13	0.92354	0.886186	0.932136	0.906614	0.871933	0.944487	0.935368	0.9555	0.941112	0.944638	0.915083	0.931261	0.906845	0.942433	0.943939	0.944409
AKAP14	0.591312	0.501788	0.613488	0.55047	0.50697	0.634814	0.617882	-0.049181	0.61812	0.624576	0.572072	0.613088	0.579899	0.646348	0.610431	0.610942
AKAP17A	0.932835	0.912655	0.941332	0.922715	0.914815	0.943818	0.943083	0.956258	0.946643	0.943735	0.927448	0.938265	0.92105	0.94272	0.945842	0.941697
AKAP17BP	0.661489	0.633043	0.6697	0.644092	0.627586	0.681217	0.670722		0.683515	0.673956	0.646356	0.669276	0.642999	0.67966	0.668328	0.68252
AKAP2	0.824636	0.746126	0.853553	0.782229	0.715616	0.877563	0.847627	0.900118	0.876284	0.874823	0.808533	0.850613	0.815483	0.86674	0.87621	0.870469
AKAP3	0.742087	0.644136	0.774905	0.713322	0.657123	0.79066	0.776884	0.813171	0.790547	0.788112	0.726066	0.761477	0.733548	0.769106	0.796708	0.77412
AKAP4	0.378698	0.322739	0.405257	0.358304	0.363589	0.37374	0.376347	0.0216105	0.394339	0.392763	0.35207	0.392925	0.363499	0.378197	0.375192	0.409825
AKAP5	0.836222	0.762959	0.859829	0.802022	0.761205	0.886519	0.865436	0.905573	0.87265	0.884134	0.829889	0.855556	0.838089	0.875429	0.883231	0.87227
AKAP6	0.875353	0.808359	0.88558	0.818736	0.805031	0.908678	0.891792	0.909394	0.896668	0.899046	0.862549	0.887544	0.853251	0.901174	0.900948	0.892748
AKAP7	0.818779	0.79962	0.838384	0.799335	0.796388	0.876154	0.845526	0.878284	0.858879	0.852171	0.811312	0.849588	0.814188	0.859916	0.864128	0.859579
AKAP8P1	0.506108	0.476289	0.527067	0.479521	0.470257	0.545101	0.527843	-0.00511696	0.528294	0.528958	0.487801	0.518363	0.499148	0.535663	0.532612	0.530395
AKAP9	0.894178	0.867318	0.911707	0.877148	0.862256	0.936693	0.923378	0.954196	0.931865	0.930338	0.883218	0.907758	0.885009	0.92604	0.929245	0.939938
AKIP1	0.914763	0.902562	0.921832	0.9056	0.897284	0.934965	0.925018	0.93718	0.931259	0.930687	0.910335	0.922302	0.908157	0.929207	0.929923	0.92599
AKIRIN1	0.949953	0.927422	0.95524	0.937102	0.931899	0.96116	0.95826	0.967408	0.961336	0.961104	0.942416	0.956971	0.939788	0.957483	0.959453	0.961642
AKIRIN1P1	0.349646	0.365167	0.338653	0.359101	0.349844	0.303323	0.347851		0.342465	0.341245	0.350726	0.345977	0.350205	0.33582	0.334349	0.347018
AKIRIN1P2	0.417854	0.430424	0.445041	0.4219	0.413188	0.457231	0.425854	-0.0179721	0.421213	0.446231	0.443052	0.403833	0.402649	0.413501	0.441611	0.430287
AKIRIN2	0.905515	0.849362	0.933671	0.876982	0.844891	0.939963	0.930222	0.947239	0.938144	0.939362	0.903891	0.92534	0.881728	0.937968	0.945977	0.939268
AKIRIN2P1	0.22668	0.241285	0.195982	0.208737	0.212866	0.171377	0.217231		0.189084	0.211728	0.227852	0.178243	0.209719	0.158522	0.144754	0.217996
AKNAD1	0.771578	0.756737	0.780865	0.759632	0.758535	0.817972	0.793997	-0.1855	0.814615	0.808377	0.769743	0.780951	0.771658	0.802022	0.819195	0.810098
AKR1A1	0.934449	0.903038	0.942084	0.922747	0.897084	0.956486	0.949045	0.963526	0.947542	0.948464	0.928185	0.946346	0.930717	0.9473	0.951834	0.946061
AKR1B1	0.876328	0.789344	0.88994	0.849486	0.786378	0.904573	0.891872	0.920546	0.900336	0.900173	0.864815	0.890438	0.853558	0.901534	0.912068	0.899627
AKR1B10	0.766065	0.715548	0.781199	0.731577	0.704062	0.797913	0.781573	0.800908	0.785229	0.798158	0.748255	0.777474	0.752507	0.800954	0.792147	0.791996
AKR1B10P1	0.474235	0.419602	0.508782	0.437117	0.393834	0.461787	0.480158	0.0786924	0.443968	0.494253	0.458939	0.455463	0.457418	0.465443	0.458585	0.459946
AKR1B10P2	0.727898	0.691339	0.735786	0.712136	0.686266	0.758515	0.734898		0.746347	0.753997	0.712409	0.739982	0.714969	0.75898	0.752173	0.742227
AKR1B15	0.913737	0.864045	0.92805	0.88277	0.866716	0.94226	0.930419	0.945043	0.935896	0.940641	0.903497	0.921998	0.899921	0.93609	0.943323	0.93033
AKR1B1P1	0.513866	0.468341	0.532406	0.493715	0.457704	0.508346	0.516199	-0.0292861	0.531353	0.526402	0.487938	0.507168	0.48779	0.527148	0.535386	0.516992
AKR1B1P2	0.321887	0.340558	0.347954	0.279279	0.26503	0.364268	0.33369	0.0281983	0.357443	0.370883	0.349044	0.364785	0.331563	0.361298	0.370076	0.337305
AKR1B1P4	0.211104	0.217159	0.283792	0.23916	0.184843	0.28562	0.280758		0.286197	0.273904	0.23431	0.304136	0.229421	0.28666	0.274002	0.30701
AKR1B1P6	0.238832	0.215309	0.245437	0.238217	0.193875	0.254084	0.253787	-0.0116253	0.235686	0.262705	0.215864	0.281506	0.212448	0.260437	0.240114	0.305378
AKR1B1P7	0.382261	0.257205	0.385691	0.327559	0.198147	0.378312	0.387897		0.38043	0.406412	0.364112	0.400053	0.332813	0.412724	0.405301	0.384529
AKR1B1P8	0.169541	0.162745	0.128288	0.159581	0.129734	0.185492	0.128129	0.208868	0.205468	0.159765	0.164361	0.163442	0.128417	0.166202	0.178166	0.152926
AKR1C1	0.793576	0.725303	0.840722	0.768501	0.702082	0.85864	0.840238	0.869398	0.853895	0.858335	0.786248	0.840596	0.790219	0.857172	0.863158	0.852112
AKR1C2	0.767341	0.687371	0.822191	0.719173	0.674047	0.844286	0.818943	0.852555	0.835278	0.840041	0.756144	0.821232	0.75754	0.835006	0.850161	0.83557
AKR1C3	0.763463	0.674402	0.803628	0.73273	0.664461	0.847161	0.817869	0.866594	0.83352	0.828677	0.75815	0.80506	0.752812	0.831489	0.848871	0.821592
AKR1C4	0.683871	0.638766	0.692372	0.641095	0.615305	0.720889	0.691151	-0.0214161	0.69601	0.713133	0.66775	0.69843	0.67766	0.714062	0.712252	0.686174
AKR1C5P	0.505416	0.443539	0.531804	0.476443	0.43837	0.552872	0.535061	-0.0247807	0.527178	0.54767	0.489772	0.550078	0.499725	0.550839	0.535806	0.538255
AKR1C6P	0.530756	0.419091	0.557993	0.463814	0.419882	0.591664	0.570003		0.565626	0.58006	0.474959	0.562404	0.49514	0.553699	0.587376	0.577077
AKR1C7P	0.771688	0.649927	0.776442	0.700278	0.654833	0.796189	0.78499	0.00704532	0.787544	0.788264	0.745847	0.784907	0.749816	0.793301	0.793414	0.79323
AKR1C8P	0.691237	0.59425	0.709909	0.647623	0.615265	0.710953	0.707927		0.704448	0.719506	0.674126	0.713514	0.679793	0.713618	0.713822	0.700788
AKR1D1	0.790339	0.704693	0.797478	0.768841	0.717899	0.820165	0.798652	0.816766	0.812864	0.801383	0.778318	0.797912	0.762037	0.80574	0.816912	0.805635
AKR1D1P1	0.640736	0.627772	0.629801	0.646534	0.636637	0.640489	0.634917		0.645892	0.645737	0.639132	0.630279	0.646881	0.634265	0.642892	0.63498
AKR1E2	0.73789	0.559437	0.771384	0.64025	0.502577	0.796549	0.775782	0.848656	0.797513	0.797613	0.682378	0.775673	0.687651	0.793336	0.802748	0.805422
AKR7A2	0.923675	0.890951	0.926366	0.911876	0.87296	0.939138	0.929581	0.947913	0.93597	0.935794	0.912445	0.926399	0.910494	0.932345	0.936929	0.930838
AKR7A2P1	0.768849	0.709866	0.779295	0.738776	0.672678	0.804323	0.785703	-0.129488	0.795214	0.800419	0.755664	0.789004	0.749214	0.78653	0.801859	0.796208
AKR7A3	0.819026	0.733267	0.8581	0.792776	0.72655	0.864605	0.841583	0.868615	0.84905	0.856497	0.827152	0.855624	0.818307	0.863203	0.86839	0.847802
AKR7L	0.8964	0.829881	0.914634	0.876121	0.829739	0.920694	0.904435	0.912726	0.911385	0.914796	0.89603	0.912358	0.887607	0.919661	0.917481	0.913531
AKT1	0.953775	0.935662	0.958911	0.950982	0.931452	0.960328	0.956828	0.970004	0.960732	0.958849	0.95366	0.954826	0.950994	0.956959	0.960104	0.958852
AKT1S1	0.931484	0.920573	0.951967	0.926884	0.918775	0.960733	0.949851	0.967134	0.958432	0.956381	0.930652	0.945348	0.92846	0.953355	0.958756	0.955063
AKT2	0.930382	0.917395	0.943318	0.920101	0.910168	0.950628	0.941467	0.951862	0.953081	0.951699	0.926719	0.941335	0.930169	0.946844	0.950082	0.950147
AKT3	0.877099	0.843212	0.886267	0.863085	0.832473	0.916999	0.8978	0.93404	0.908271	0.906479	0.869638	0.8883	0.873153	0.901665	0.90864	0.906302
AKTIP	0.907753	0.859887	0.924801	0.882647	0.862865	0.929026	0.920152	0.942455	0.930619	0.922217	0.896699	0.915235	0.889355	0.925121	0.927667	0.924185
ALAD	0.905399	0.873169	0.934789	0.89012	0.864563	0.938581	0.926763	0.948367	0.935466	0.936124	0.906717	0.934196	0.90652	0.936878	0.942325	0.933468
ALAS1	0.90509	0.868547	0.921646	0.879738	0.862233	0.936522	0.918838	0.936286	0.930103	0.93925	0.896946	0.919286	0.896706	0.929666	0.937087	0.927387
ALAS2	0.764575	0.724836	0.790325	0.73739	0.709013	0.804183	0.783271	0.798376	0.792209	0.801336	0.770089	0.791868	0.756524	0.799318	0.795967	0.790611
ALB	0.629072	0.574642	0.700789	0.632623	0.537424	0.714792	0.698385	0.707825	0.686904	0.70766	0.659514	0.702848	0.636888	0.731935	0.715689	0.706025
ALCAM	0.871847	0.807729	0.891254	0.856263	0.826231	0.900179	0.889317	0.916691	0.899113	0.903011	0.875507	0.888102	0.867953	0.897249	0.905047	0.900707
ALDH16A1	0.929894	0.901504	0.941808	0.911477	0.896504	0.947206	0.942824	0.953153	0.949341	0.947179	0.918507	0.934833	0.913309	0.947473	0.949828	0.94881
ALDH18A1	0.944588	0.926531	0.961287	0.936807	0.923136	0.963178	0.958816	0.972507	0.962977	0.96288	0.948371	0.956442	0.952493	0.961514	0.965473	0.958545
ALDH1A1	0.820944	0.750442	0.856979	0.776274	0.748613	0.878979	0.855124	0.896677	0.871045	0.869971	0.793086	0.853015	0.795667	0.866555	0.877056	0.862527
ALDH1A2	0.690406	0.569814	0.769283	0.625426	0.597989	0.810966	0.77837	0.82822	0.804735	0.804393	0.678496	0.758538	0.662333	0.804689	0.824294	0.780528
ALDH1A3	0.866886	0.816166	0.888271	0.841288	0.815773	0.901135	0.884118	0.914481	0.89487	0.899919	0.857562	0.881307	0.85134	0.897483	0.905825	0.891896
ALDH1B1	0.893169	0.86676	0.915091	0.869998	0.853464	0.934109	0.915801	0.945702	0.93016	0.930701	0.886282	0.918618	0.878642	0.924546	0.928641	0.926853
ALDH1L1	0.847764	0.786104	0.866018	0.813862	0.767973	0.896486	0.877175	0.899801	0.887372	0.887654	0.824758	0.875984	0.820805	0.888002	0.891911	0.887303
ALDH1L2	0.808586	0.716456	0.855767	0.784002	0.708284	0.880463	0.860672	0.908576	0.879943	0.871643	0.815001	0.848709	0.784172	0.868954	0.878223	0.870364
ALDH2	0.84464	0.784983	0.881825	0.834391	0.777697	0.898529	0.880653	0.916105	0.895454	0.895392	0.83586	0.873716	0.8371	0.898581	0.90096	0.898636
ALDH3A1	0.751657	0.647432	0.789598	0.725093	0.6634	0.807746	0.787624	-0.0956562	0.803077	0.791551	0.744626	0.777905	0.730117	0.802722	0.801827	0.796629
ALDH3A2	0.909488	0.852124	0.92004	0.889861	0.835765	0.9328	0.920135	0.938143	0.925422	0.91997	0.900644	0.916758	0.888006	0.920168	0.931876	0.922253
ALDH3B1	0.922438	0.851303	0.936605	0.89073	0.840236	0.944272	0.938004	0.951045	0.940407	0.943197	0.91668	0.937981	0.8945	0.947326	0.950941	0.936804
ALDH3B2	0.749638	0.602474	0.76339	0.711853	0.617878	0.779437	0.773936	0.769619	0.785059	0.783179	0.750751	0.759903	0.732774	0.782276	0.77481	0.770357
ALDH4A1	0.893002	0.86061	0.903463	0.869462	0.846663	0.921759	0.913202	0.929675	0.91963	0.913231	0.879339	0.908396	0.877564	0.921384	0.917132	0.917459
ALDH5A1	0.88855	0.865946	0.916576	0.874219	0.862271	0.923944	0.91036	0.934908	0.917461	0.918819	0.881837	0.911918	0.883878	0.920652	0.925989	0.914669
ALDH6A1	0.870675	0.820248	0.887484	0.836162	0.808722	0.900069	0.894575	0.924276	0.90491	0.899784	0.84223	0.882696	0.845724	0.887365	0.893862	0.901118
ALDH7A1	0.916863	0.894472	0.934397	0.908504	0.884469	0.947912	0.937385	0.944085	0.945173	0.938602	0.916268	0.938753	0.912385	0.939004	0.942109	0.937194
ALDH7A1P1	0.538754	0.519659	0.570321	0.519215	0.530446	0.586898	0.557228		0.564692	0.584731	0.521278	0.575757	0.508107	0.578778	0.582661	0.562533
ALDH7A1P2	0.459543	0.445163	0.431588	0.445631	0.446239	0.460126	0.431826		0.472878	0.441662	0.44388	0.427402	0.432	0.442797	0.437659	0.448694
ALDH7A1P3	0.356212	0.326433	0.367473	0.34254	0.342418	0.372092	0.384529		0.38504	0.403117	0.381755	0.37379	0.351801	0.377493	0.388817	0.405091
ALDH7A1P4	0.238697	0.215007	0.254619	0.243036	0.237604	0.251561	0.252857		0.243349	0.248829	0.219258	0.252005	0.21359	0.26113	0.261236	0.248634
ALDH8A1	0.833922	0.789032	0.849978	0.799226	0.784449	0.869253	0.852132	0.882165	0.869793	0.8568	0.823329	0.841744	0.81207	0.860464	0.866294	0.856485
ALDH9A1	0.920977	0.885951	0.938193	0.899017	0.884401	0.94814	0.937331	0.948391	0.944824	0.939593	0.919823	0.935743	0.917473	0.944724	0.951326	0.939143
ALDOA	0.900851	0.852111	0.927324	0.882826	0.852677	0.936685	0.927714	0.950182	0.935881	0.934644	0.904503	0.922646	0.899444	0.932877	0.940269	0.929116
ALDOAP1	0.524181	0.445386	0.562384	0.473064	0.373413	0.561531	0.554261		0.565861	0.575986	0.516483	0.542059	0.479569	0.567839	0.566045	0.566584
ALDOAP2	0.492184	0.427776	0.531998	0.467254	0.367345	0.553296	0.533779		0.539562	0.571148	0.500481	0.534131	0.457307	0.555638	0.5528	0.552779
ALDOB	0.697095	0.612362	0.747941	0.674983	0.591909	0.780621	0.74506	-0.0119895	0.752873	0.770996	0.726634	0.754588	0.698916	0.767729	0.781717	0.76377
ALDOC	0.749035	0.68143	0.80112	0.704695	0.645761	0.831512	0.799271	0.856007	0.816131	0.823061	0.750948	0.803123	0.744714	0.804597	0.824	0.80761
ALG1	0.925636	0.888592	0.941859	0.913562	0.895511	0.952418	0.94261	0.958919	0.950523	0.948791	0.922853	0.938001	0.916529	0.947634	0.947638	0.947105
ALG10	0.91392	0.898554	0.920759	0.908322	0.897651	0.925089	0.924552	0.940477	0.924254	0.923805	0.912767	0.918924	0.910045	0.919652	0.919408	0.923314
ALG10B	0.915783	0.886689	0.92134	0.894462	0.878724	0.937044	0.927011	0.942847	0.934921	0.930662	0.909849	0.919924	0.903757	0.928132	0.926464	0.931694
ALG11	0.919977	0.903283	0.928469	0.900782	0.900562	0.940958	0.931075	0.948735	0.937067	0.932435	0.908332	0.92284	0.908229	0.935833	0.934534	0.935525
ALG12	0.930418	0.907497	0.932524	0.914733	0.907528	0.941389	0.936783	0.949061	0.94012	0.93449	0.922741	0.936088	0.921717	0.930888	0.941388	0.941224
ALG13	0.929246	0.909972	0.934093	0.915079	0.905098	0.948593	0.942835	0.956729	0.943755	0.943791	0.919767	0.936614	0.917719	0.943865	0.945864	0.948292
ALG14	0.916991	0.877147	0.930456	0.908761	0.86415	0.943517	0.933436	0.950693	0.934424	0.941822	0.903172	0.927921	0.902422	0.938305	0.943216	0.932254
ALG1L	0.757958	0.726615	0.771622	0.743323	0.710079	0.797157	0.786652	0.810092	0.791398	0.794703	0.755762	0.77813	0.746988	0.783063	0.796679	0.792957
ALG1L10P	0.48575	0.435793	0.516912	0.469855	0.44029	0.53817	0.505917	-0.0502915	0.532797	0.531314	0.487423	0.507494	0.476696	0.529169	0.542177	0.54175
ALG1L11P	0.400482	0.402076	0.394731	0.407274	0.399117	0.396255	0.40461	-0.0422053	0.389577	0.387953	0.395053	0.378196	0.38112	0.385917	0.382469	0.39525
ALG1L12P	0.362391	0.357443	0.374142	0.369097	0.361299	0.397681	0.383771	-0.0300216	0.39326	0.401956	0.375372	0.358285	0.360532	0.392162	0.399864	0.403875
ALG1L13P	0.832906	0.788392	0.856692	0.80517	0.78846	0.862325	0.847469	0.868941	0.861387	0.855861	0.823724	0.855611	0.819141	0.859225	0.855079	0.862527
ALG1L14P	0.178167	0.162929	0.118305	0.161803	0.136715	0.158315	0.154427		0.10864	0.0743888	0.165423	0.137605	0.17579	0.111463	0.0590831	0.0989047
ALG1L15P	0.411282	0.401904	0.387267	0.387198	0.360468	0.399354	0.399909		0.369997	0.412098	0.421655	0.413964	0.374022	0.399213	0.417771	0.366207
ALG1L2	0.801519	0.771234	0.817461	0.784493	0.767068	0.835235	0.817429	-0.0600873	0.828842	0.826994	0.792602	0.807755	0.781626	0.830163	0.823736	0.824242
ALG1L3P	0.309347	0.258406	0.313602	0.285913	0.252425	0.304665	0.316269	-0.0134266	0.324179	0.313651	0.28581	0.331577	0.30327	0.299686	0.32548	0.344062
ALG1L5P	0.325448	0.317692	0.394508	0.320881	0.315578	0.376393	0.376604		0.386997	0.354462	0.317305	0.374189	0.354843	0.390636	0.393171	0.390547
ALG1L6P	0.787949	0.754459	0.803695	0.767841	0.757853	0.815318	0.801174	-0.0892218	0.805051	0.810874	0.783047	0.801098	0.784155	0.803074	0.812465	0.808722
ALG1L7P	0.567993	0.531746	0.591079	0.543869	0.515475	0.573144	0.587168	-0.0589696	0.575392	0.577424	0.562492	0.558107	0.558011	0.578187	0.562152	0.567282
ALG1L8P	0.544195	0.492299	0.554877	0.519722	0.481937	0.55882	0.542559	-0.0287889	0.545351	0.557331	0.528569	0.534382	0.512802	0.543068	0.559	0.548499
ALG1L9P	0.657043	0.616593	0.668383	0.628156	0.616613	0.677931	0.667388	0.679702	0.671079	0.683505	0.634182	0.664918	0.635949	0.680713	0.675406	0.678884
ALG2	0.927577	0.908698	0.937012	0.919535	0.91078	0.951231	0.942771	0.954405	0.946141	0.941194	0.919504	0.933652	0.921901	0.944774	0.942496	0.944068
ALG3	0.931517	0.900598	0.943944	0.904801	0.89834	0.958029	0.948024	0.963241	0.953911	0.955178	0.922394	0.947495	0.925027	0.94891	0.955114	0.951451
ALG3P1	0.527785	0.508462	0.549536	0.51478	0.502898	0.551086	0.544192		0.558127	0.54433	0.517535	0.554022	0.538791	0.563832	0.560037	0.541342
ALG5	0.932641	0.899408	0.94009	0.915397	0.900774	0.94754	0.941593	0.958977	0.944046	0.941423	0.923229	0.940488	0.925376	0.944802	0.94581	0.944512
ALG6	0.930799	0.914731	0.934719	0.922532	0.915702	0.938475	0.933192	0.95008	0.943056	0.944254	0.927786	0.934525	0.924201	0.938436	0.941733	0.943906
ALG8	0.929158	0.907514	0.941999	0.913484	0.905967	0.953307	0.945804	0.955803	0.947429	0.950641	0.927429	0.945375	0.917315	0.947592	0.950309	0.949893
ALG9	0.926906	0.89972	0.942892	0.900896	0.902086	0.953621	0.943152	0.95616	0.949887	0.951927	0.914958	0.942826	0.919224	0.945947	0.950004	0.946395
ALK	0.765129	0.695275	0.785806	0.735086	0.703383	0.814213	0.784369	0.814467	0.803042	0.803427	0.759528	0.775877	0.76501	0.802437	0.829135	0.800048
ALKBH1	0.936736	0.920632	0.947527	0.922466	0.917596	0.958975	0.948869	0.963724	0.95461	0.952818	0.933624	0.947321	0.929181	0.955033	0.955765	0.952402
ALKBH2	0.939888	0.912273	0.947087	0.917437	0.91212	0.954828	0.945908	0.963922	0.953442	0.952048	0.933282	0.94124	0.932434	0.950479	0.947599	0.951568
ALKBH3	0.891676	0.84819	0.898282	0.877022	0.852875	0.896814	0.903969	0.922616	0.903343	0.900903	0.878176	0.894375	0.870516	0.900638	0.899377	0.902646
ALKBH4	0.938184	0.90815	0.941294	0.930924	0.893783	0.949398	0.944119	0.958473	0.949718	0.947447	0.935566	0.943066	0.935282	0.948044	0.950465	0.949072
ALKBH5	0.911855	0.863537	0.926341	0.895259	0.864139	0.933154	0.932165	0.956262	0.938161	0.933307	0.905708	0.920299	0.89598	0.931042	0.937988	0.936475
ALKBH6	0.915591	0.900722	0.925801	0.90818	0.896166	0.936194	0.927988	0.948934	0.931495	0.930395	0.91573	0.925544	0.910327	0.927497	0.931855	0.927179
ALKBH7	0.89706	0.834865	0.923078	0.885755	0.787828	0.93189	0.925333	0.951273	0.934267	0.927452	0.886734	0.915935	0.881512	0.928218	0.927602	0.930372
ALKBH8	0.923879	0.909725	0.935826	0.922647	0.910951	0.938161	0.937592	0.952804	0.938107	0.940008	0.926396	0.929681	0.927565	0.941132	0.94118	0.938542
ALLC	0.548457	0.514626	0.554475	0.535668	0.503857	0.57604	0.581305	0.0744316	0.562469	0.57655	0.522535	0.542777	0.522034	0.552637	0.576223	0.564769
ALMS1	0.938286	0.900776	0.957083	0.912606	0.895351	0.966359	0.958982	0.971456	0.965278	0.965222	0.931261	0.955319	0.925449	0.961553	0.967968	0.964351
ALMS1P1	0.750462	0.730145	0.771983	0.743095	0.724979	0.802648	0.783261	-0.0955425	0.799591	0.794056	0.760467	0.773074	0.75678	0.796261	0.795994	0.796542
ALOX12	0.846189	0.796506	0.867485	0.815904	0.782648	0.89099	0.873167	0.899823	0.88633	0.883651	0.830947	0.872807	0.835168	0.88532	0.887051	0.883248
ALOX12B	0.772989	0.706069	0.79815	0.73367	0.690405	0.824593	0.793496	0.839436	0.817359	0.817908	0.745417	0.776042	0.746383	0.812217	0.820714	0.817481
ALOX12P1	0.596353	0.568674	0.600786	0.57898	0.5679	0.610216	0.591964	-0.0290823	0.602776	0.606024	0.59761	0.579208	0.591044	0.60196	0.604323	0.584238
ALOX12P2	0.82002	0.770159	0.855856	0.774049	0.759408	0.871696	0.853913	0.891667	0.8592	0.869645	0.794104	0.845242	0.778618	0.865125	0.87204	0.856294
ALOX15	0.798337	0.733985	0.811583	0.759974	0.712113	0.826375	0.798964	0.839624	0.813777	0.815181	0.778301	0.803402	0.78156	0.810681	0.821755	0.812123
ALOX15B	0.760185	0.688731	0.767155	0.740729	0.714809	0.803326	0.782635	0.807372	0.792162	0.79534	0.746624	0.774388	0.750795	0.788762	0.803373	0.797277
ALOX15P2	0.405441	0.331591	0.389624	0.364165	0.343232	0.395116	0.423387		0.405554	0.384897	0.349763	0.394672	0.366166	0.408184	0.364673	0.40024
ALOX5	0.890573	0.855296	0.915679	0.866871	0.851066	0.921898	0.919204	0.934992	0.919787	0.917944	0.879696	0.908753	0.880636	0.918026	0.922076	0.922149
ALOX5AP	0.925499	0.897911	0.933472	0.913435	0.896454	0.939764	0.931953	0.942651	0.935684	0.936582	0.916902	0.925657	0.918107	0.935856	0.938871	0.936187
ALOXE3	0.808718	0.713471	0.823704	0.764657	0.719135	0.846281	0.819464	0.850543	0.84172	0.837311	0.782179	0.818966	0.782728	0.84366	0.843072	0.839117
ALPI	0.580028	0.500976	0.579401	0.539397	0.49029	0.575013	0.554746	-0.0211807	0.562434	0.560027	0.548281	0.587512	0.543247	0.563045	0.566074	0.555423
ALPK1	0.892742	0.878412	0.917467	0.883306	0.877141	0.938406	0.917661	0.941837	0.932123	0.931421	0.885506	0.916285	0.886514	0.926838	0.933401	0.924957
ALPK2	0.841841	0.700108	0.853617	0.794442	0.683967	0.869616	0.855696	0.874569	0.866902	0.871115	0.806873	0.855417	0.818021	0.870167	0.87283	0.864472
ALPK3	0.824953	0.774299	0.863119	0.797203	0.79139	0.8721	0.853684	0.877013	0.863474	0.865707	0.819813	0.853609	0.820539	0.874963	0.878438	0.861079
ALPL	0.846916	0.807222	0.87484	0.810969	0.811563	0.898133	0.867836	0.898328	0.879595	0.884472	0.850206	0.873607	0.854899	0.884273	0.889827	0.876674
ALPP	0.696213	0.615856	0.707555	0.652265	0.644341	0.736945	0.718356	0.741236	0.723649	0.731094	0.667167	0.70417	0.679499	0.737192	0.738695	0.724252
ALPPL2	0.650997	0.614875	0.639791	0.624258	0.626573	0.64864	0.636432	0.0155077	0.644735	0.643264	0.645975	0.646906	0.655705	0.650391	0.653469	0.647406
ALS2	0.940612	0.922035	0.950875	0.928869	0.915513	0.957607	0.948342	0.955689	0.954688	0.95432	0.934603	0.946798	0.936891	0.956124	0.957235	0.95218
ALS2CL	0.875758	0.828324	0.88627	0.856513	0.832976	0.904489	0.889618	0.915188	0.89974	0.896355	0.872962	0.881281	0.864778	0.892774	0.900786	0.893633
ALS2CR11	0.792652	0.729317	0.8115	0.755511	0.729556	0.832364	0.815932	-0.0131604	0.819558	0.820936	0.776038	0.802153	0.767844	0.826007	0.829628	0.824997
ALS2CR12	0.849875	0.836985	0.856151	0.828795	0.835195	0.875007	0.869769	0.889505	0.878183	0.872909	0.841994	0.860958	0.843252	0.872362	0.874131	0.874084
ALYREF	0.954533	0.93564	0.96296	0.943782	0.936766	0.967156	0.964655	0.970354	0.969431	0.966648	0.949874	0.95674	0.945373	0.962912	0.965109	0.966768
AMACR	0.837584	0.791674	0.86403	0.805713	0.77904	0.875308	0.868352	0.893461	0.872171	0.871443	0.824047	0.86861	0.814176	0.874521	0.877893	0.866962
AMBN	0.513612	0.463191	0.566165	0.495239	0.46373	0.600697	0.55664	0.0652461	0.591465	0.584324	0.506349	0.55579	0.517141	0.574807	0.608558	0.591204
AMBP	0.677352	0.572501	0.712255	0.682802	0.602124	0.74463	0.703163	-0.192896	0.71934	0.73887	0.683276	0.706225	0.679208	0.739147	0.74887	0.729163
AMBRA1	0.936574	0.908946	0.946362	0.921382	0.908809	0.957384	0.953158	0.967258	0.957318	0.955421	0.92981	0.947309	0.923193	0.947137	0.956514	0.954822
AMD1	0.910138	0.883579	0.928861	0.897444	0.891963	0.943411	0.93421	0.943699	0.943156	0.937224	0.910483	0.930625	0.898458	0.936788	0.941443	0.933096
AMD1P1	0.46164	0.434396	0.46296	0.437875	0.425852	0.46988	0.451241	0.0884933	0.463728	0.468939	0.45953	0.456827	0.461841	0.477993	0.484361	0.45985
AMD1P2	0.290698	0.253514	0.247866	0.276574	0.25842	0.276917	0.278288		0.264095	0.309194	0.291097	0.300249	0.279816	0.307823	0.266605	0.308047
AMD1P3	0.729195	0.636049	0.759997	0.667497	0.651907	0.76658	0.765	0.796944	0.76993	0.769626	0.707217	0.748553	0.70387	0.765477	0.769947	0.768553
AMD1P4	0.896738	0.872625	0.902835	0.887212	0.861308	0.912775	0.90575	0.916568	0.911686	0.9142	0.888269	0.903037	0.883689	0.91092	0.913251	0.912114
AMDHD1	0.781697	0.734826	0.83412	0.74094	0.721664	0.855433	0.841883	0.878087	0.851797	0.85406	0.76996	0.823231	0.76124	0.849856	0.850079	0.844131
AMDHD2	0.882648	0.857494	0.899327	0.871311	0.853511	0.921844	0.910184	0.936877	0.919407	0.921159	0.875323	0.895358	0.869102	0.914247	0.920223	0.915352
AMELX	0.425799	0.44583	0.44978	0.438107	0.447093	0.463767	0.42361		0.433297	0.457685	0.451344	0.435738	0.422178	0.447969	0.460634	0.445953
AMELY	0.285836	0.256601	0.29024	0.264364	0.252118	0.299396	0.322564		0.317401	0.30745	0.252396	0.288414	0.258194	0.296838	0.298353	0.313586
AMER1	0.874634	0.84016	0.893627	0.853616	0.822111	0.910491	0.903056	0.931035	0.912681	0.900495	0.87212	0.884821	0.859897	0.903311	0.908325	0.903311
AMER2	0.862003	0.832841	0.874262	0.844753	0.832776	0.881725	0.864727	0.879194	0.870965	0.877055	0.859719	0.879368	0.870512	0.871733	0.880783	0.862089
AMER3	0.866245	0.859902	0.871358	0.85638	0.837563	0.886715	0.879819	0.884417	0.883688	0.876601	0.856576	0.869541	0.850734	0.879157	0.88383	0.879605
AMFR	0.872838	0.830952	0.912078	0.854971	0.812806	0.920011	0.912398	0.935818	0.919627	0.909369	0.865985	0.908397	0.849563	0.899965	0.909481	0.913065
AMH	0.84501	0.811738	0.861845	0.819387	0.818593	0.879405	0.870344	0.894685	0.877509	0.880032	0.842598	0.857899	0.831783	0.874541	0.873538	0.875859
AMHR2	0.710979	0.640403	0.738443	0.686609	0.629585	0.751371	0.733366	-0.00330168	0.74082	0.73925	0.702443	0.719259	0.695896	0.741933	0.747556	0.737422
AMIGO1	0.866945	0.824797	0.890018	0.83987	0.820712	0.910473	0.895392	0.9221	0.906603	0.902337	0.861505	0.889269	0.855977	0.908246	0.911319	0.899925
AMIGO2	0.789668	0.687389	0.811044	0.747225	0.688503	0.837916	0.817375	0.862622	0.828232	0.833735	0.791112	0.813355	0.790188	0.827633	0.830042	0.822069
AMIGO3	0.575616	0.498584	0.597389	0.532334	0.495523	0.633956	0.609976	-0.0775107	0.627727	0.622042	0.571112	0.603074	0.554048	0.617072	0.634146	0.617114
AMMECR1	0.901104	0.877705	0.919219	0.890301	0.876767	0.928161	0.920945	0.940185	0.923892	0.924584	0.898492	0.912592	0.895814	0.924183	0.931348	0.923726
AMMECR1L	0.945902	0.923054	0.962172	0.941499	0.92826	0.967615	0.962685	0.972907	0.967326	0.96638	0.947358	0.960241	0.941217	0.967045	0.969583	0.965947
AMMECR1LP1	0.507604	0.458451	0.526238	0.49469	0.420403	0.540218	0.526818		0.524935	0.535733	0.490931	0.512818	0.514882	0.529499	0.549631	0.530958
AMN	0.837707	0.81134	0.870539	0.818447	0.79979	0.878804	0.872321	0.903559	0.88231	0.879487	0.82364	0.863942	0.814049	0.876455	0.880103	0.878748
AMN1	0.878492	0.845533	0.884116	0.859241	0.843197	0.912647	0.898207	0.91962	0.9026	0.90033	0.871037	0.891248	0.861041	0.896122	0.90675	0.897245
AMOT	0.84031	0.788686	0.879128	0.799445	0.778741	0.897328	0.875052	0.915793	0.892827	0.89361	0.83208	0.879214	0.836834	0.890689	0.899841	0.888537
AMOTL1	0.892665	0.8666	0.899778	0.87642	0.864849	0.916889	0.905126	0.918511	0.914451	0.917048	0.885541	0.899716	0.876491	0.914535	0.91965	0.913216
AMOTL2	0.91905	0.907103	0.937761	0.913897	0.901814	0.949378	0.937285	0.956063	0.945929	0.948421	0.920619	0.939025	0.926992	0.94671	0.949448	0.943961
AMPD1	0.61675	0.505921	0.630653	0.506903	0.489111	0.633999	0.641436		0.671403	0.643788	0.59276	0.627341	0.571024	0.651773	0.642413	0.652651
AMPD2	0.91977	0.895922	0.934135	0.904033	0.891884	0.945747	0.933167	0.954244	0.940823	0.942768	0.916202	0.932219	0.914601	0.93558	0.939377	0.937784
AMPD3	0.876304	0.832193	0.895486	0.856548	0.812105	0.913332	0.898689	0.929536	0.904123	0.907692	0.878406	0.895413	0.882395	0.909524	0.9105	0.906587
AMPH	0.829247	0.800049	0.846475	0.81135	0.791664	0.877137	0.851838	0.886843	0.862899	0.864616	0.809919	0.853744	0.817955	0.86832	0.871208	0.864951
AMT	0.881977	0.848116	0.904025	0.86717	0.855033	0.909304	0.903176	0.918567	0.907668	0.905202	0.879194	0.895997	0.880912	0.911046	0.91177	0.906969
AMTN	0.568665	0.518649	0.595776	0.562464	0.50926	0.603083	0.579771	-0.0224871	0.596945	0.596162	0.570726	0.563702	0.562326	0.602716	0.608379	0.593078
AMY1A	0.683083	0.632826	0.698783	0.661626	0.62257	0.726058	0.702664	-0.00468408	0.711559	0.714071	0.68517	0.701319	0.684926	0.7171	0.727898	0.698023
AMY1B	0.605215	0.528992	0.625995	0.563568	0.541152	0.660387	0.626613	-0.0213082	0.631873	0.631731	0.598513	0.608115	0.575947	0.639638	0.652516	0.631057
AMY1C	0.323204	0.30253	0.316025	0.299163	0.286784	0.33736	0.34614		0.314408	0.322891	0.265405	0.303605	0.312475	0.286228	0.303769	0.326723
AMY2A	0.443862	0.454697	0.469693	0.453128	0.452363	0.49626	0.476991	-0.0315356	0.479854	0.485312	0.44626	0.468658	0.432143	0.511895	0.46231	0.473296
AMY2B	0.89591	0.840375	0.905424	0.876974	0.844855	0.918563	0.910003	0.926419	0.911886	0.913333	0.886346	0.90584	0.883578	0.914851	0.916059	0.91565
AMYP1	0.27336	0.231079	0.271496	0.241006	0.223537	0.248457	0.267334		0.251742	0.24415	0.241659	0.25203	0.227703	0.24579	0.247643	0.272096
AMZ1	0.821302	0.72665	0.836814	0.794291	0.712982	0.862108	0.828219	0.867494	0.849907	0.849282	0.81479	0.83778	0.805231	0.845345	0.861749	0.844723
AMZ2	0.93252	0.917011	0.939014	0.920955	0.915522	0.951668	0.941857	0.963643	0.952433	0.952833	0.933696	0.941859	0.929128	0.94866	0.954391	0.951133
AMZ2P1	0.857809	0.803522	0.870731	0.822119	0.784427	0.896005	0.873358	0.911204	0.88584	0.888051	0.849493	0.862118	0.842724	0.886833	0.892622	0.884492
AMZ2P2	0.599059	0.565877	0.611029	0.576996	0.566001	0.629199	0.617773	0.0183198	0.628445	0.616222	0.59674	0.607018	0.603599	0.630873	0.620707	0.622828
ANAPC1	0.963859	0.946463	0.971395	0.956366	0.926835	0.976691	0.972877	0.979493	0.973801	0.974443	0.962966	0.973596	0.961242	0.974351	0.974908	0.973657
ANAPC10	0.946914	0.922215	0.950939	0.936757	0.92571	0.958643	0.949675	0.963647	0.954112	0.95244	0.941109	0.948352	0.942012	0.949903	0.954335	0.950452
ANAPC10P1	0.595295	0.589398	0.601372	0.593033	0.59072	0.595386	0.594129	-0.0273136	0.600131	0.611129	0.590662	0.594286	0.581238	0.579441	0.608301	0.601258
ANAPC11	0.925482	0.884411	0.932888	0.916783	0.852643	0.943117	0.934314	0.952838	0.938096	0.941071	0.920742	0.931205	0.918454	0.936266	0.943872	0.938175
ANAPC13	0.939543	0.926395	0.943043	0.928137	0.912896	0.951076	0.937324	0.951043	0.94673	0.947163	0.936741	0.94406	0.936233	0.946097	0.948032	0.946986
ANAPC15	0.903682	0.867635	0.920497	0.889381	0.859997	0.936684	0.921995	0.937884	0.936174	0.934901	0.90426	0.918183	0.893407	0.927829	0.931506	0.932686
ANAPC16	0.937805	0.911427	0.948586	0.923708	0.901133	0.957103	0.95012	0.95754	0.95573	0.954799	0.934108	0.944278	0.930879	0.948229	0.951596	0.952512
ANAPC1P1	0.767678	0.752743	0.769131	0.755257	0.744405	0.787916	0.770614	0.778124	0.771943	0.77572	0.769037	0.777064	0.764647	0.784468	0.78117	0.769281
ANAPC2	0.932251	0.928202	0.952711	0.930095	0.928409	0.955613	0.952128	0.96648	0.955834	0.958075	0.932269	0.942917	0.930771	0.955447	0.956646	0.955561
ANAPC4	0.946183	0.919758	0.948878	0.933114	0.915529	0.956491	0.952592	0.960982	0.955201	0.956062	0.937665	0.948171	0.933544	0.956032	0.953895	0.953631
ANAPC5	0.946104	0.92562	0.957709	0.937936	0.922103	0.965843	0.958498	0.969135	0.966066	0.961905	0.940687	0.957262	0.942155	0.965229	0.961486	0.96312
ANAPC7	0.946819	0.934064	0.958624	0.937829	0.937728	0.966467	0.959987	0.969876	0.963793	0.962576	0.950924	0.955982	0.942585	0.96276	0.964558	0.961722
ANG	0.832244	0.815329	0.856219	0.812374	0.799997	0.877452	0.862573	0.88808	0.870699	0.864319	0.834386	0.849702	0.821762	0.866409	0.874811	0.865663
ANGEL1	0.904267	0.881753	0.93213	0.90071	0.889112	0.943846	0.930495	0.953835	0.941924	0.936522	0.902123	0.932224	0.904695	0.939451	0.941939	0.939786
ANGEL2	0.947221	0.940523	0.954033	0.94485	0.938378	0.959069	0.95577	0.965986	0.959874	0.959124	0.944833	0.94951	0.943357	0.958399	0.957162	0.957466
ANGPT1	0.786516	0.770774	0.82184	0.773639	0.756372	0.863121	0.843169	0.875616	0.852638	0.851958	0.788149	0.828978	0.792367	0.847508	0.870196	0.845202
ANGPT2	0.856161	0.776215	0.871698	0.839301	0.773502	0.883689	0.875819	0.882676	0.883722	0.883886	0.854816	0.876099	0.851792	0.881331	0.888258	0.880022
ANGPT4	0.776762	0.738957	0.785395	0.749406	0.734144	0.81175	0.788468	0.8044	0.810533	0.802208	0.768397	0.782414	0.760754	0.810721	0.813082	0.803584
ANGPTL1	0.851129	0.82314	0.869003	0.832843	0.823233	0.88357	0.862259	0.887873	0.875534	0.874526	0.843941	0.86482	0.847823	0.876709	0.883863	0.877095
ANGPTL2	0.884815	0.849659	0.897705	0.871688	0.853934	0.910835	0.900554	0.920617	0.90682	0.908601	0.875129	0.897824	0.871184	0.907006	0.91267	0.906534
ANGPTL3	0.764764	0.728961	0.774435	0.734882	0.735007	0.801852	0.775045		0.783304	0.787213	0.761764	0.790057	0.751965	0.797896	0.805081	0.782726
ANGPTL4	0.815758	0.770239	0.833098	0.78452	0.756055	0.868976	0.836961	0.869513	0.850223	0.851167	0.811186	0.823171	0.793821	0.847421	0.85173	0.843218
ANGPTL5	0.624326	0.601378	0.657185	0.609275	0.605734	0.669142	0.651506	-0.00564669	0.681921	0.666654	0.613499	0.659613	0.596634	0.666249	0.67082	0.661564
ANGPTL6	0.808425	0.797728	0.825034	0.806071	0.804742	0.844735	0.833692	0.856857	0.83497	0.843431	0.810067	0.833224	0.807184	0.840203	0.835858	0.837139
ANGPTL7	0.750032	0.705145	0.76477	0.724974	0.68245	0.779877	0.764447	-0.0256056	0.7706	0.774606	0.738826	0.760189	0.749149	0.777603	0.769506	0.766232
ANGPTL8	0.683927	0.623411	0.710685	0.671651	0.622293	0.731546	0.713851	-0.0468403	0.71055	0.733886	0.678643	0.720575	0.696339	0.738568	0.733388	0.713451
ANK1	0.769853	0.598011	0.816294	0.692111	0.589154	0.855003	0.819228	0.870503	0.847295	0.827003	0.748812	0.812261	0.766053	0.822711	0.848729	0.82747
ANK2	0.920944	0.893615	0.930754	0.902838	0.885209	0.94193	0.929255	0.946953	0.936158	0.935711	0.921505	0.930764	0.913429	0.937168	0.940771	0.937229
ANK3	0.854886	0.810817	0.87652	0.838615	0.790245	0.909255	0.886922	0.916773	0.898461	0.900788	0.846816	0.877878	0.849213	0.903375	0.905861	0.895804
ANKAR	0.915024	0.884893	0.92438	0.900372	0.887519	0.927075	0.92552	0.933118	0.927763	0.928106	0.907644	0.916869	0.902472	0.931919	0.928633	0.928202
ANKDD1A	0.888443	0.813551	0.905401	0.869324	0.803718	0.916355	0.905141	0.917926	0.913224	0.91511	0.886541	0.903247	0.880334	0.912378	0.918457	0.910859
ANKDD1B	0.737819	0.693116	0.764677	0.70516	0.679952	0.788408	0.776285	0.0141705	0.77614	0.7813	0.718026	0.764159	0.719027	0.790289	0.787699	0.796343
ANKEF1	0.849563	0.814185	0.864102	0.827603	0.8175	0.88555	0.878398	0.901042	0.881455	0.878677	0.837262	0.872133	0.837926	0.879084	0.883007	0.879615
ANKFN1	0.704231	0.647651	0.748666	0.665162	0.63216	0.772117	0.750014	0.779445	0.764139	0.756995	0.695402	0.751758	0.692327	0.762302	0.767762	0.76544
ANKFY1	0.922183	0.900235	0.93972	0.911723	0.890753	0.950466	0.942052	0.956471	0.949905	0.945049	0.919206	0.937733	0.917607	0.9466	0.951756	0.942157
ANKH	0.84991	0.780777	0.878494	0.828067	0.79633	0.90357	0.882914	0.914279	0.899831	0.89416	0.837763	0.879942	0.852292	0.895136	0.904703	0.893741
ANKHD1	0.93509	0.90602	0.938993	0.926502	0.907458	0.950261	0.941988	0.959903	0.948874	0.945119	0.932933	0.9392	0.931182	0.943247	0.943338	0.947458
ANKHD1-EIF4EBP3	0.871411	0.820474	0.889959	0.869651	0.824624	0.908444	0.898412	0.920085	0.902545	0.898895	0.869512	0.886167	0.871892	0.897201	0.904658	0.904301
ANKIB1	0.95059	0.921088	0.951542	0.941623	0.920089	0.958472	0.953856	0.970992	0.959065	0.958708	0.945542	0.952804	0.943949	0.958247	0.958593	0.961057
ANKK1	0.8126	0.783357	0.829958	0.798873	0.78337	0.844072	0.8308	-0.0768001	0.836976	0.831844	0.804108	0.833951	0.817308	0.842789	0.846515	0.833015
ANKLE1	0.89087	0.858634	0.907261	0.870222	0.845357	0.920289	0.898982	0.924433	0.911139	0.908457	0.881923	0.902401	0.875616	0.917809	0.922221	0.908453
ANKLE2	0.939602	0.908349	0.951904	0.930946	0.911297	0.957327	0.95174	0.961863	0.953174	0.956971	0.934038	0.945307	0.931315	0.952785	0.957977	0.951344
ANKMY1	0.926987	0.911336	0.937712	0.917659	0.906045	0.949467	0.940156	0.950133	0.944027	0.941985	0.92367	0.93417	0.92128	0.940148	0.944327	0.939624
ANKMY2	0.882337	0.813216	0.89996	0.870539	0.796576	0.920097	0.899052	0.934048	0.915322	0.905968	0.884557	0.902368	0.892084	0.915598	0.911836	0.915929
ANKRA2	0.897527	0.875186	0.915264	0.876102	0.865335	0.938901	0.924535	0.949533	0.936227	0.931782	0.89852	0.912855	0.892871	0.931501	0.929531	0.926684
ANKRD1	0.781738	0.696935	0.817656	0.711036	0.70131	0.845725	0.819623	0.852807	0.834904	0.838858	0.768914	0.802748	0.761333	0.832073	0.846435	0.832038
ANKRD10	0.893066	0.841718	0.912253	0.863459	0.839251	0.924982	0.906847	0.928993	0.914125	0.917829	0.88352	0.906513	0.871413	0.914821	0.921321	0.919032
ANKRD11	0.919182	0.852004	0.928304	0.907661	0.847664	0.944651	0.932856	0.958281	0.938709	0.942362	0.916855	0.934539	0.913635	0.938185	0.941524	0.940058
ANKRD12	0.891177	0.844707	0.902427	0.874866	0.83835	0.924128	0.914989	0.952389	0.92506	0.918502	0.883966	0.906251	0.879726	0.917612	0.91935	0.924299
ANKRD13A	0.934647	0.902934	0.946783	0.919279	0.898958	0.953378	0.949964	0.964511	0.954793	0.95609	0.92759	0.943081	0.926413	0.950364	0.954803	0.950382
ANKRD13B	0.921313	0.8927	0.9392	0.904489	0.884026	0.951057	0.938185	0.953842	0.945597	0.945394	0.913052	0.936556	0.914889	0.941646	0.946933	0.9422
ANKRD13C	0.945424	0.930273	0.953011	0.935199	0.931574	0.959855	0.952421	0.95985	0.954473	0.950204	0.937958	0.950365	0.937379	0.955484	0.956465	0.95164
ANKRD13D	0.953645	0.937833	0.958136	0.949391	0.936822	0.965441	0.960293	0.969969	0.962473	0.962623	0.951675	0.95904	0.944254	0.95888	0.965572	0.958504
ANKRD16	0.903298	0.892789	0.914896	0.898634	0.887676	0.919741	0.9165	0.94006	0.927156	0.917989	0.902541	0.913029	0.903944	0.917621	0.919451	0.919586
ANKRD17	0.953472	0.920904	0.963461	0.939039	0.91142	0.970767	0.966242	0.979613	0.970972	0.969331	0.949562	0.963822	0.949627	0.966093	0.967071	0.970178
ANKRD18A	0.802827	0.754838	0.839058	0.769188	0.736509	0.865705	0.847717	0.872847	0.850282	0.858208	0.797876	0.84728	0.785333	0.861734	0.867712	0.848824
ANKRD18B	0.821604	0.754279	0.859006	0.779166	0.745687	0.890369	0.863399	0.902148	0.874892	0.869898	0.816533	0.852793	0.811647	0.874769	0.885023	0.867237
ANKRD18CP	0.767642	0.723553	0.81359	0.752773	0.734059	0.827303	0.825792	0.835876	0.819374	0.819748	0.776421	0.819425	0.775679	0.82504	0.819833	0.822426
ANKRD18DP	0.794965	0.712637	0.812267	0.753996	0.713391	0.827695	0.810384	-0.124346	0.812192	0.822827	0.778947	0.811409	0.763838	0.821804	0.823621	0.816417
ANKRD18EP	0.861892	0.802347	0.86779	0.859267	0.810773	0.888276	0.884935	0.904427	0.889873	0.881267	0.857584	0.861268	0.857924	0.868518	0.880407	0.884005
ANKRD19P	0.718367	0.639241	0.741392	0.692747	0.650789	0.779349	0.746742	0.787278	0.75874	0.763131	0.710129	0.739816	0.709526	0.756758	0.762075	0.767276
ANKRD2	0.73224	0.671387	0.760816	0.710685	0.684957	0.781912	0.763496	-0.058381	0.773821	0.773602	0.726524	0.776302	0.737977	0.770879	0.764638	0.772461
ANKRD20A1	0.752375	0.6881	0.768706	0.739432	0.668855	0.785546	0.772073	0.807943	0.778841	0.784312	0.747722	0.773175	0.749957	0.778084	0.775566	0.778658
ANKRD20A10P	0.540678	0.456557	0.56278	0.49937	0.46459	0.596901	0.571846		0.600809	0.596661	0.525738	0.559864	0.526342	0.595609	0.582851	0.583183
ANKRD20A11P	0.701101	0.633748	0.726022	0.664675	0.621134	0.733357	0.714609	0.726621	0.724252	0.734522	0.693118	0.712279	0.689104	0.739844	0.737861	0.735884
ANKRD20A17P	0.723724	0.648869	0.754634	0.688914	0.617331	0.782045	0.750787	0.687775	0.76511	0.768969	0.708312	0.745645	0.702234	0.76681	0.768819	0.763086
ANKRD20A18P	0.605458	0.576051	0.618633	0.587673	0.579806	0.60741	0.615752		0.626872	0.623071	0.592597	0.607539	0.593244	0.618095	0.626651	0.631549
ANKRD20A19P	0.882213	0.827931	0.896549	0.849258	0.833041	0.910908	0.897532	0.909357	0.907151	0.904478	0.880436	0.896924	0.867467	0.900173	0.908537	0.898198
ANKRD20A2	0.651845	0.623305	0.666255	0.628558	0.59988	0.675353	0.664225	-0.013877	0.671592	0.665073	0.639974	0.667693	0.642777	0.667899	0.67746	0.667785
ANKRD20A3	0.862405	0.829127	0.868297	0.849403	0.816875	0.879561	0.865668	0.890042	0.871126	0.871139	0.855558	0.872078	0.857632	0.87217	0.876642	0.875029
ANKRD20A4	0.710452	0.650387	0.725648	0.684106	0.622056	0.745579	0.731626	0.76361	0.732033	0.73789	0.695525	0.727199	0.687999	0.740792	0.746554	0.731773
ANKRD20A5P	0.828937	0.776876	0.849887	0.79331	0.762441	0.864987	0.855868	0.868763	0.860253	0.863042	0.835562	0.851144	0.834278	0.866888	0.863258	0.85993
ANKRD20A7P	0.529135	0.475698	0.568559	0.492436	0.48401	0.588338	0.576181	0.0692491	0.581575	0.576229	0.512967	0.569034	0.518612	0.582063	0.580088	0.592037
ANKRD20A8P	0.836686	0.771258	0.848945	0.816378	0.749792	0.860202	0.846337	0.869515	0.853423	0.853209	0.833491	0.850018	0.82491	0.860662	0.857317	0.849733
ANKRD20A9P	0.589375	0.543514	0.622092	0.557296	0.519178	0.629971	0.610354	0.615082	0.616778	0.616137	0.594911	0.616788	0.586795	0.625505	0.645247	0.613694
ANKRD22	0.837003	0.801078	0.861114	0.822363	0.807643	0.87394	0.862409	0.88125	0.866208	0.872344	0.819713	0.859432	0.824266	0.866748	0.880035	0.863433
ANKRD23	0.837271	0.825938	0.878342	0.825626	0.822026	0.898688	0.873061	0.902985	0.890956	0.892934	0.83853	0.873972	0.849059	0.894869	0.897919	0.889091
ANKRD24	0.828632	0.774433	0.855163	0.808716	0.781556	0.888412	0.862115	0.906648	0.878119	0.874716	0.825587	0.851003	0.821361	0.867133	0.874469	0.874306
ANKRD26	0.911412	0.889307	0.925167	0.891435	0.892073	0.935939	0.928389	0.950668	0.938464	0.934745	0.900162	0.925461	0.902071	0.930126	0.929204	0.937292
ANKRD26P1	0.606327	0.477395	0.612689	0.528364	0.479575	0.633245	0.630922	0.00932369	0.627653	0.621301	0.5361	0.619788	0.522555	0.606842	0.610609	0.630256
ANKRD26P2	0.334638	0.288822	0.300296	0.317009	0.284796	0.319514	0.325279	-0.0133466	0.338677	0.316308	0.337216	0.341014	0.330268	0.312984	0.37685	0.308376
ANKRD26P3	0.485998	0.451131	0.520863	0.480893	0.44585	0.516961	0.517564	0.0496427	0.49208	0.528686	0.491064	0.505237	0.509773	0.529499	0.514558	0.515831
ANKRD26P4	0.663447	0.655911	0.677747	0.664941	0.648334	0.68668	0.684996	-0.0680897	0.695174	0.679138	0.661406	0.671145	0.653317	0.67386	0.684503	0.691696
ANKRD27	0.921654	0.902786	0.928512	0.909226	0.889547	0.947066	0.936934	0.955953	0.947287	0.942751	0.917978	0.929442	0.917473	0.939081	0.944222	0.941144
ANKRD28	0.88673	0.834107	0.902478	0.846403	0.833422	0.920232	0.9076	0.930858	0.917857	0.921151	0.889131	0.908384	0.880887	0.92231	0.920801	0.919617
ANKRD29	0.819429	0.740829	0.85314	0.797312	0.737379	0.868216	0.84568	0.886467	0.865596	0.859378	0.807214	0.845744	0.796942	0.862599	0.872255	0.858578
ANKRD30A	0.625583	0.556916	0.649079	0.59922	0.535603	0.638016	0.639237	0.651965	0.648049	0.654719	0.598185	0.630037	0.608638	0.64183	0.645261	0.648308
ANKRD30B	0.835817	0.759525	0.851527	0.815626	0.750814	0.868846	0.84848	0.865791	0.864486	0.863452	0.822821	0.855946	0.808296	0.854237	0.863124	0.858982
ANKRD30BL	0.68901	0.575056	0.716455	0.644127	0.584641	0.753856	0.726903	0.772997	0.749165	0.735748	0.661882	0.72129	0.663993	0.739833	0.750959	0.742816
ANKRD30BP1	0.483329	0.401937	0.484963	0.490128	0.390963	0.510903	0.483217		0.511938	0.511602	0.489651	0.48545	0.470219	0.509607	0.487133	0.483046
ANKRD30BP2	0.722539	0.672366	0.754569	0.715099	0.662063	0.772222	0.753567	0.748259	0.764011	0.762041	0.717888	0.762733	0.712535	0.76885	0.763753	0.758829
ANKRD30BP3	0.455247	0.389393	0.461059	0.448314	0.404536	0.471611	0.457879		0.446239	0.463979	0.435986	0.459055	0.460948	0.456703	0.460614	0.445257
ANKRD31	0.770508	0.71252	0.792077	0.747945	0.713062	0.8204	0.795763	0.833167	0.804139	0.811361	0.765165	0.7822	0.760838	0.797425	0.802814	0.809532
ANKRD33	0.637235	0.563922	0.644922	0.610883	0.565092	0.677989	0.64218		0.662965	0.667497	0.615113	0.641927	0.622127	0.666238	0.672137	0.657451
ANKRD33B	0.721329	0.596591	0.766518	0.665106	0.583243	0.810294	0.77599	0.852511	0.805503	0.805492	0.717737	0.770821	0.688863	0.796096	0.799795	0.794094
ANKRD34A	0.856714	0.805741	0.879164	0.83759	0.807983	0.901737	0.876133	0.920845	0.895885	0.895036	0.847838	0.868888	0.84988	0.891484	0.895626	0.895508
ANKRD34B	0.730769	0.64805	0.761549	0.698463	0.649454	0.804418	0.779867		0.795938	0.788444	0.735515	0.759257	0.725923	0.778425	0.799663	0.795882
ANKRD34C	0.748235	0.682434	0.775839	0.711265	0.646704	0.773917	0.766993	-0.0268039	0.780327	0.779737	0.741849	0.767311	0.73532	0.777549	0.780971	0.775961
ANKRD35	0.804763	0.750976	0.822851	0.773367	0.710839	0.855125	0.824877	0.852266	0.837717	0.839271	0.805505	0.830133	0.793869	0.845174	0.853254	0.827731
ANKRD36	0.903863	0.868223	0.920648	0.887697	0.866962	0.938099	0.933458	0.948717	0.938694	0.937707	0.884874	0.916565	0.886738	0.934733	0.935493	0.935482
ANKRD36B	0.908734	0.850485	0.915318	0.890725	0.85276	0.931527	0.927855	0.944594	0.932884	0.926509	0.885312	0.907753	0.884922	0.927777	0.927206	0.934795
ANKRD36BP1	0.253228	0.225439	0.261964	0.228638	0.216078	0.260454	0.238114		0.271747	0.292499	0.234908	0.265996	0.249716	0.261766	0.28816	0.297218
ANKRD36BP2	0.878336	0.861555	0.890961	0.868615	0.856678	0.915995	0.893825	0.926247	0.908813	0.908938	0.870756	0.888329	0.87463	0.901161	0.908941	0.9087
ANKRD36C	0.892168	0.865036	0.914027	0.882271	0.861195	0.927453	0.921636	0.938777	0.928976	0.927517	0.880061	0.910354	0.882585	0.925903	0.924704	0.928517
ANKRD36P1	0.190737	0.165121	0.213381	0.181509	0.186802	0.229639	0.243069	-0.0150829	0.215833	0.211337	0.210887	0.209006	0.179322	0.18758	0.183244	0.19993
ANKRD37	0.77728	0.706508	0.789107	0.727218	0.697153	0.817183	0.7915	0.835538	0.816573	0.811145	0.752612	0.79234	0.734697	0.802293	0.81642	0.809195
ANKRD39	0.885268	0.836501	0.919841	0.883054	0.839843	0.939012	0.920303	0.939312	0.934866	0.93052	0.887968	0.913618	0.891447	0.930987	0.941765	0.929882
ANKRD40	0.923875	0.89716	0.936389	0.915063	0.908409	0.943458	0.941841	0.954272	0.947045	0.945316	0.9265	0.938311	0.929449	0.939872	0.942257	0.944027
ANKRD42	0.906099	0.8898	0.926959	0.893929	0.892909	0.934497	0.926329	0.942204	0.928203	0.932623	0.903535	0.921803	0.909959	0.93238	0.939335	0.933773
ANKRD44	0.94123	0.927497	0.956085	0.92894	0.922659	0.960841	0.95339	0.961379	0.955597	0.954801	0.938519	0.950016	0.934263	0.955643	0.958605	0.957338
ANKRD45	0.892382	0.866821	0.907731	0.884142	0.858856	0.913548	0.903702	0.890469	0.909042	0.906641	0.893526	0.903611	0.89191	0.906921	0.907485	0.910377
ANKRD46	0.904772	0.873737	0.918749	0.888084	0.873318	0.933158	0.923552	0.939778	0.928707	0.928525	0.899078	0.920616	0.904814	0.931845	0.929675	0.927179
ANKRD49	0.926519	0.902924	0.935776	0.907479	0.890825	0.9477	0.945678	0.961924	0.950028	0.946947	0.914299	0.932271	0.906518	0.941667	0.947456	0.945214
ANKRD50	0.90926	0.875072	0.92488	0.904176	0.880094	0.942643	0.922072	0.948565	0.938426	0.93422	0.908803	0.920717	0.907494	0.931477	0.939017	0.933634
ANKRD52	0.941299	0.895006	0.953953	0.921341	0.89112	0.959116	0.953264	0.967916	0.961282	0.958134	0.932506	0.951502	0.933145	0.957047	0.96347	0.955267
ANKRD53	0.768877	0.734479	0.810813	0.759948	0.740404	0.824324	0.803069	0.818173	0.804343	0.814256	0.770534	0.807134	0.764214	0.812963	0.8254	0.811906
ANKRD54	0.946033	0.922118	0.950046	0.945922	0.914641	0.955781	0.953692	0.962837	0.954217	0.952741	0.943964	0.952607	0.939925	0.957325	0.953481	0.954829
ANKRD54P1	0.256433	0.243664	0.25913	0.264209	0.231083	0.214857	0.253528	0.182032	0.27448	0.242956	0.253674	0.234108	0.254567	0.222235	0.232836	0.279357
ANKRD55	0.817767	0.779717	0.849222	0.79841	0.786887	0.864946	0.847551	0.852111	0.861651	0.862418	0.822547	0.855582	0.809741	0.87209	0.87585	0.853157
ANKRD6	0.853566	0.807346	0.874596	0.833502	0.795687	0.899532	0.879808	0.908169	0.893323	0.885743	0.855087	0.873119	0.845808	0.888064	0.898975	0.891817
ANKRD60	0.308098	0.291644	0.329117	0.313771	0.322941	0.314066	0.340857		0.352756	0.307021	0.333524	0.313083	0.327781	0.295496	0.336883	0.332065
ANKRD61	0.883678	0.856797	0.887855	0.867323	0.845173	0.899668	0.891482	0.90417	0.900465	0.89533	0.875467	0.886072	0.872099	0.898852	0.902716	0.896916
ANKRD62	0.859189	0.821394	0.865751	0.8467	0.800359	0.874971	0.865048	-0.0310832	0.870567	0.870305	0.854644	0.867213	0.84766	0.870305	0.87502	0.869349
ANKRD62P1	0.568009	0.530347	0.58751	0.57453	0.519765	0.590875	0.597236	0.0697418	0.597901	0.60978	0.565783	0.594196	0.571717	0.594165	0.592031	0.583372
ANKRD63	0.643234	0.569919	0.660806	0.602865	0.592577	0.706726	0.663772	-0.130756	0.69126	0.6873	0.632846	0.660321	0.625193	0.696532	0.697801	0.678757
ANKRD65	0.82375	0.786012	0.837931	0.795826	0.76831	0.848067	0.837146	0.857998	0.842145	0.842913	0.811474	0.822997	0.81261	0.844243	0.847902	0.841795
ANKRD66	0.546941	0.444235	0.565695	0.499157	0.473508	0.576326	0.57168		0.575662	0.571319	0.53875	0.572324	0.516566	0.568685	0.579503	0.561744
ANKRD7	0.79591	0.738903	0.819552	0.774242	0.738194	0.83682	0.826969	0.851711	0.837117	0.830488	0.785919	0.809492	0.77403	0.8211	0.833034	0.836298
ANKRD9	0.858615	0.794927	0.899467	0.817909	0.765802	0.902278	0.897137	0.922541	0.904906	0.907607	0.85192	0.897814	0.857499	0.90298	0.910704	0.902339
ANKS1A	0.923432	0.89198	0.936877	0.905167	0.886007	0.944506	0.942305	0.95031	0.945741	0.948938	0.913904	0.936786	0.913801	0.947441	0.948666	0.944155
ANKS1B	0.846462	0.805632	0.864058	0.835855	0.787771	0.877127	0.865914	0.891364	0.871409	0.872048	0.841243	0.857382	0.83797	0.874743	0.877714	0.871357
ANKS3	0.938013	0.915426	0.948848	0.931363	0.913958	0.959784	0.954556	0.967055	0.957759	0.955428	0.932919	0.946141	0.932682	0.954927	0.958226	0.955429
ANKS4B	0.919111	0.888939	0.92151	0.912001	0.873597	0.928644	0.926822	0.927649	0.925853	0.929715	0.917166	0.923462	0.919284	0.932001	0.92909	0.928588
ANKS6	0.872542	0.829689	0.915636	0.848718	0.810028	0.926528	0.916133	0.939337	0.92317	0.921704	0.856423	0.915775	0.863456	0.923623	0.923765	0.923618
ANKUB1	0.89167	0.871403	0.901812	0.877875	0.866694	0.909823	0.900722	0.916339	0.908602	0.908043	0.88518	0.900997	0.882881	0.907102	0.909237	0.911776
ANLN	0.937932	0.895233	0.960423	0.922288	0.882594	0.973764	0.965505	0.974814	0.9687	0.968391	0.930059	0.959515	0.927537	0.971227	0.973549	0.969774
ANO1	0.844307	0.806441	0.867613	0.819849	0.810093	0.898369	0.870978	0.904091	0.89152	0.894856	0.842025	0.87087	0.850679	0.884208	0.894934	0.888619
ANO10	0.888927	0.840329	0.922027	0.87108	0.83047	0.935023	0.923155	0.940626	0.93117	0.925809	0.882756	0.915024	0.891736	0.931568	0.93809	0.927406
ANO2	0.800047	0.7406	0.831354	0.76576	0.732953	0.834928	0.825307	0.857481	0.837018	0.825239	0.775802	0.828857	0.776541	0.835053	0.838035	0.831199
ANO3	0.751827	0.697484	0.777454	0.710579	0.701822	0.811416	0.782758	0.806883	0.80423	0.795696	0.741215	0.789301	0.725337	0.798003	0.813291	0.793953
ANO4	0.808836	0.782496	0.826664	0.792915	0.788189	0.85451	0.831665	0.871297	0.844326	0.849254	0.794533	0.826438	0.79874	0.84827	0.859469	0.84559
ANO5	0.790114	0.703172	0.834164	0.750505	0.686107	0.870253	0.837857	0.888414	0.860901	0.861975	0.777766	0.828102	0.786282	0.856245	0.862912	0.852371
ANO6	0.878837	0.834912	0.914086	0.858027	0.826459	0.936952	0.908184	0.936476	0.928008	0.934354	0.878784	0.915829	0.872156	0.928097	0.933079	0.91706
ANO7	0.787293	0.713904	0.821638	0.718675	0.699046	0.852602	0.824955	0.872501	0.84682	0.837454	0.765672	0.814798	0.764354	0.840886	0.85375	0.842344
ANO7P1	0.810577	0.763514	0.831776	0.789638	0.782999	0.845772	0.838365	0.863108	0.848767	0.847938	0.797063	0.817242	0.796481	0.842053	0.84004	0.8473
ANO8	0.913795	0.880557	0.935223	0.90113	0.883831	0.945399	0.937497	0.952946	0.948386	0.943141	0.909542	0.929501	0.903532	0.935724	0.940966	0.943052
ANO9	0.931225	0.898694	0.94543	0.915312	0.890391	0.951145	0.943551	0.959055	0.945505	0.94578	0.930527	0.943217	0.925462	0.944835	0.947325	0.947373
ANOS1	0.771495	0.731303	0.807151	0.745162	0.724789	0.857831	0.823803	0.872685	0.838796	0.834451	0.765073	0.796363	0.756312	0.836344	0.850709	0.833924
ANOS2P	0.528073	0.493184	0.61601	0.507638	0.49486	0.762499	0.707536		0.757719	0.716238	0.510328	0.577293	0.507373	0.68547	0.715109	0.7448
ANP32A	0.933596	0.90585	0.943452	0.919541	0.90631	0.951531	0.944147	0.959847	0.949532	0.948572	0.924601	0.940038	0.923818	0.943087	0.947843	0.946572
ANP32AP1	0.576231	0.448309	0.624373	0.503014	0.42683	0.650871	0.629631	0.0040771	0.64544	0.650766	0.567256	0.641042	0.534477	0.649981	0.653203	0.640316
ANP32B	0.933013	0.867551	0.94356	0.917948	0.86367	0.961355	0.952382	0.968034	0.95677	0.956661	0.925279	0.944362	0.918749	0.952297	0.957492	0.956394
ANP32BP1	0.603967	0.485318	0.617979	0.573256	0.471838	0.62581	0.616951		0.619559	0.62976	0.601029	0.622347	0.596107	0.636792	0.627294	0.638055
ANP32BP2	0.294822	0.283005	0.279379	0.301643	0.273143	0.304652	0.274797	-0.0101645	0.276796	0.30578	0.285545	0.287065	0.280423	0.262792	0.266371	0.276794
ANP32BP3	0.407944	0.333676	0.431281	0.364726	0.342194	0.415578	0.432724	-0.022467	0.429053	0.43142	0.397578	0.43102	0.372691	0.427288	0.439669	0.426901
ANP32C	0.446387	0.364265	0.471788	0.386654	0.367072	0.483821	0.476379	-0.0257694	0.470831	0.48136	0.444014	0.462609	0.435065	0.504146	0.511424	0.486539
ANP32D	0.517111	0.333344	0.533476	0.414732	0.323008	0.566085	0.55147	0.0760263	0.547732	0.578028	0.502052	0.532297	0.459366	0.565281	0.563265	0.541471
ANP32E	0.91513	0.893905	0.923245	0.902533	0.885947	0.940939	0.930497	0.953301	0.936261	0.936445	0.912707	0.924931	0.905962	0.931306	0.939082	0.930252
ANPEP	0.873277	0.850896	0.900081	0.856837	0.852843	0.916627	0.898278	0.923826	0.908318	0.913029	0.874647	0.894787	0.872556	0.911233	0.912118	0.908046
ANTXR1	0.926995	0.90553	0.933381	0.914709	0.898043	0.942649	0.936283	0.949911	0.939107	0.943918	0.914059	0.937356	0.922385	0.942932	0.947658	0.941209
ANTXR2	0.877613	0.814903	0.903407	0.851874	0.826669	0.926172	0.902189	0.941805	0.918714	0.917103	0.873883	0.910296	0.858591	0.920175	0.922259	0.911694
ANTXRL	0.660829	0.574926	0.692957	0.619969	0.60334	0.719143	0.707431		0.71165	0.70405	0.615918	0.702112	0.648127	0.724987	0.707608	0.706679
ANTXRLP1	0.761308	0.735882	0.774862	0.752606	0.730616	0.779534	0.77711		0.774906	0.772864	0.753494	0.743328	0.739845	0.765411	0.775844	0.774368
ANXA1	0.876157	0.811369	0.903724	0.861015	0.777562	0.918328	0.899283	0.933228	0.909562	0.911554	0.863644	0.891848	0.869072	0.913463	0.916006	0.912168
ANXA10	0.665834	0.597235	0.697252	0.62196	0.587095	0.699413	0.689635		0.696458	0.685853	0.665775	0.685026	0.649038	0.69451	0.714418	0.694792
ANXA11	0.937645	0.905356	0.950517	0.909819	0.907015	0.957981	0.951175	0.960893	0.954612	0.954504	0.933932	0.949587	0.932489	0.95541	0.956367	0.955
ANXA13	0.878049	0.853128	0.89545	0.863256	0.837929	0.903019	0.896264	0.898235	0.899868	0.900459	0.871916	0.892649	0.870811	0.901639	0.903362	0.900217
ANXA2	0.914144	0.889656	0.932018	0.901481	0.889315	0.936173	0.931077	0.948404	0.9376	0.937521	0.907119	0.925452	0.908679	0.942623	0.94362	0.942001
ANXA2P1	0.682538	0.614933	0.731537	0.641572	0.586582	0.767358	0.725534	-0.241818	0.749441	0.755737	0.668216	0.740612	0.661888	0.754046	0.773871	0.741191
ANXA2P2	0.713372	0.704327	0.744272	0.701086	0.705146	0.74772	0.732107	0.743687	0.751296	0.748981	0.706711	0.733784	0.713946	0.752344	0.756382	0.748621
ANXA2P3	0.552271	0.476774	0.572361	0.500897	0.447361	0.609172	0.567946	-0.0571707	0.578743	0.595894	0.537209	0.56917	0.500163	0.600387	0.607749	0.569258
ANXA2R	0.857497	0.792896	0.873408	0.820815	0.792277	0.898127	0.879954	0.915147	0.896435	0.888709	0.855326	0.88084	0.843396	0.88546	0.893239	0.884397
ANXA3	0.826807	0.715587	0.859282	0.775796	0.713963	0.889669	0.864343	0.901758	0.880332	0.887137	0.816078	0.862974	0.825205	0.8801	0.887864	0.877559
ANXA4	0.920563	0.886362	0.928203	0.895169	0.888192	0.938473	0.928098	0.940393	0.937631	0.937129	0.903686	0.923406	0.896494	0.937525	0.937911	0.936336
ANXA5	0.921902	0.904361	0.933172	0.915418	0.902293	0.93889	0.932336	0.948032	0.937323	0.940523	0.919502	0.9344	0.920676	0.937602	0.941292	0.937405
ANXA6	0.869787	0.821903	0.897637	0.859033	0.816036	0.912615	0.905608	0.918896	0.906628	0.910421	0.869554	0.896467	0.854623	0.91115	0.911621	0.905258
ANXA7	0.946617	0.924027	0.955479	0.933937	0.920708	0.957142	0.951426	0.964171	0.957058	0.957656	0.942493	0.953811	0.93642	0.953652	0.958385	0.955494
ANXA8	0.79019	0.689753	0.806042	0.745672	0.649991	0.832479	0.809929	0.837812	0.824844	0.822316	0.771994	0.807442	0.754601	0.821776	0.830238	0.823857
ANXA8L1	0.805257	0.726257	0.818716	0.778086	0.703268	0.851347	0.834792	0.864668	0.841658	0.851702	0.774875	0.821247	0.768578	0.838693	0.852631	0.843966
ANXA9	0.852931	0.812694	0.881317	0.845222	0.813751	0.902184	0.876895	0.911714	0.898053	0.895068	0.858433	0.876864	0.850906	0.894225	0.90248	0.891037
AOAH	0.918908	0.909514	0.931124	0.914055	0.907741	0.939864	0.936538	0.941231	0.93733	0.939224	0.920297	0.935129	0.915754	0.938508	0.942075	0.936743
AOC1	0.784722	0.711575	0.801028	0.748601	0.719424	0.810536	0.793558	-0.057271	0.800979	0.799633	0.76286	0.779133	0.754269	0.795769	0.805379	0.793928
AOC2	0.830816	0.740713	0.884837	0.780697	0.697587	0.902167	0.875375	0.903036	0.889131	0.891574	0.803049	0.879639	0.816821	0.894845	0.900319	0.892421
AOC3	0.828681	0.757025	0.876294	0.80384	0.723984	0.890806	0.869948	0.90171	0.881416	0.88825	0.804733	0.881396	0.818387	0.888673	0.896354	0.887252
AOC4P	0.716929	0.67303	0.755982	0.679664	0.644693	0.77545	0.758817	0.774194	0.761109	0.770387	0.702214	0.758268	0.69948	0.773946	0.763817	0.769274
AOX1	0.870291	0.803889	0.897124	0.857152	0.814562	0.915123	0.894696	0.913747	0.905263	0.908542	0.872873	0.898585	0.864064	0.906309	0.90886	0.905913
AOX2P	0.789243	0.77508	0.795779	0.778351	0.778579	0.808748	0.796668	0.818261	0.797216	0.808813	0.792479	0.795245	0.786617	0.808502	0.81727	0.797723
AOX3P	0.623031	0.55767	0.649297	0.609721	0.557353	0.661126	0.629733	0.0526231	0.658294	0.655822	0.631333	0.641218	0.61479	0.648071	0.669294	0.648304
AP1AR	0.924952	0.900941	0.93388	0.913151	0.901411	0.945865	0.935395	0.954822	0.94723	0.943812	0.914058	0.930734	0.914026	0.938671	0.94081	0.9466
AP1B1	0.938874	0.915017	0.948855	0.928733	0.905642	0.957105	0.950379	0.962373	0.953684	0.952416	0.940039	0.951497	0.930637	0.951196	0.955414	0.949813
AP1B1P1	0.681566	0.679853	0.68314	0.683183	0.673054	0.683622	0.690692	-0.0177331	0.689877	0.680805	0.686214	0.680976	0.684771	0.685575	0.689767	0.688031
AP1B1P2	0.183635	0.158066	0.208363	0.160466	0.194539	0.209098	0.196229		0.220435	0.184758	0.186195	0.187864	0.180094	0.193173	0.22562	0.226576
AP1G1	0.938004	0.91258	0.946442	0.931233	0.908976	0.951809	0.950414	0.960779	0.956407	0.953205	0.93525	0.947491	0.934121	0.951715	0.950023	0.952478
AP1G2	0.933933	0.905752	0.943991	0.918178	0.89847	0.951143	0.948945	0.964976	0.955349	0.94561	0.923694	0.937507	0.921322	0.947467	0.953595	0.951273
AP1M1	0.927789	0.900537	0.952919	0.909715	0.882104	0.959827	0.952454	0.952308	0.955774	0.95432	0.920619	0.949374	0.914057	0.954752	0.960543	0.956692
AP1M2	0.893182	0.854645	0.913498	0.871273	0.856048	0.924273	0.908152	0.932397	0.917745	0.920136	0.892774	0.909134	0.888547	0.920858	0.924992	0.911963
AP1S1	0.941851	0.924666	0.946945	0.933516	0.919242	0.955989	0.94985	0.959636	0.951757	0.953324	0.934412	0.945335	0.933198	0.953354	0.952372	0.954491
AP1S2	0.871399	0.821606	0.907301	0.830455	0.805047	0.923107	0.909417	0.934572	0.917982	0.918625	0.868568	0.900081	0.855757	0.917641	0.924258	0.919392
AP1S2P1	0.269061	0.246256	0.310621	0.268209	0.281735	0.204012	0.277773		0.252089	0.234003	0.295748	0.268154	0.284981	0.225531	0.290133	0.296343
AP1S3	0.870716	0.834818	0.883862	0.85378	0.820836	0.911538	0.891531	0.916706	0.896501	0.909406	0.860722	0.89682	0.855904	0.908097	0.909968	0.892414
AP2A1	0.950506	0.930582	0.957637	0.942308	0.929957	0.964535	0.957226	0.969981	0.962574	0.963943	0.947801	0.956863	0.946103	0.962412	0.962544	0.959967
AP2A2	0.936522	0.918465	0.943052	0.925089	0.912018	0.949	0.942935	0.953173	0.949633	0.947457	0.930217	0.943055	0.924032	0.946422	0.951574	0.943944
AP2B1	0.924934	0.896229	0.943897	0.919793	0.887416	0.949342	0.939463	0.953104	0.950612	0.945813	0.919841	0.938765	0.92056	0.947842	0.946787	0.945644
AP2M1	0.941712	0.926251	0.954421	0.934111	0.91983	0.961141	0.955615	0.959414	0.958046	0.957736	0.938774	0.952712	0.937519	0.957933	0.958677	0.960353
AP2S1	0.950355	0.927086	0.953951	0.940913	0.911332	0.962136	0.953462	0.96901	0.958307	0.95761	0.947469	0.953887	0.945036	0.962699	0.961936	0.963167
AP3B1	0.931513	0.924779	0.936134	0.926064	0.919146	0.948919	0.937647	0.951362	0.940295	0.945753	0.924091	0.941987	0.930527	0.945785	0.941488	0.942758
AP3B2	0.896072	0.864968	0.911091	0.88401	0.863056	0.91731	0.906594	0.91961	0.911353	0.912362	0.892856	0.908322	0.891435	0.907413	0.917911	0.908704
AP3D1	0.951789	0.932589	0.958082	0.942323	0.930706	0.966976	0.962203	0.973531	0.966392	0.964281	0.945981	0.957146	0.948598	0.963026	0.962576	0.963317
AP3M1	0.946949	0.927002	0.95712	0.936924	0.935796	0.960542	0.959867	0.964583	0.961264	0.958431	0.942274	0.957697	0.94082	0.958222	0.957404	0.964644
AP3M2	0.894735	0.878937	0.907875	0.885313	0.8745	0.921683	0.910943	0.935583	0.918766	0.919356	0.88719	0.895042	0.88547	0.917154	0.915763	0.911746
AP3S1	0.915021	0.887755	0.931527	0.885191	0.885558	0.936215	0.929366	0.948514	0.933944	0.93716	0.913038	0.926822	0.905043	0.934334	0.938626	0.936827
AP3S2	0.904625	0.87299	0.921968	0.885996	0.868519	0.931088	0.927534	0.940467	0.926582	0.932315	0.88683	0.916991	0.890346	0.927525	0.929494	0.929518
AP4B1	0.912752	0.872685	0.925036	0.876425	0.871203	0.941576	0.928256	0.948318	0.935963	0.937937	0.887759	0.917787	0.881474	0.937283	0.938823	0.935004
AP4E1	0.943229	0.901175	0.951192	0.927216	0.896449	0.957329	0.950745	0.964743	0.957825	0.957312	0.939045	0.953038	0.935049	0.954684	0.959267	0.956747
AP4M1	0.925418	0.900522	0.933013	0.913297	0.891441	0.942493	0.93696	0.954857	0.941123	0.941256	0.923954	0.931948	0.916951	0.936148	0.944459	0.94508
AP4S1	0.892371	0.868871	0.911268	0.869966	0.869588	0.928927	0.912759	0.945288	0.921931	0.925217	0.891586	0.907657	0.89057	0.916087	0.926571	0.921652
AP5B1	0.936212	0.916204	0.951323	0.926147	0.915486	0.957326	0.949173	0.965224	0.958558	0.956714	0.933457	0.947323	0.933355	0.955106	0.957619	0.959017
AP5M1	0.928575	0.912991	0.931848	0.921961	0.913187	0.94503	0.937222	0.953988	0.939688	0.940796	0.921603	0.932866	0.915747	0.938224	0.943423	0.940692
AP5S1	0.913958	0.883945	0.927415	0.89487	0.859441	0.931847	0.931695	0.942755	0.930844	0.933872	0.897842	0.925255	0.890528	0.932415	0.93928	0.929504
AP5Z1	0.9457	0.921436	0.95428	0.932404	0.919428	0.966619	0.961477	0.972412	0.964724	0.964327	0.940522	0.949494	0.937035	0.963239	0.965292	0.96324
APAF1	0.918152	0.901226	0.936009	0.908219	0.889039	0.945228	0.9402	0.955607	0.942157	0.944092	0.926097	0.93596	0.920057	0.943619	0.943987	0.943558
APBA1	0.831346	0.804218	0.847775	0.809036	0.792184	0.865626	0.856409	0.876346	0.863466	0.857805	0.822742	0.840763	0.816173	0.865363	0.867225	0.862776
APBA2	0.848012	0.768363	0.885784	0.822124	0.762552	0.906903	0.88841	0.917833	0.900701	0.90678	0.83662	0.884737	0.840069	0.901582	0.907936	0.898767
APBA3	0.932569	0.915608	0.950457	0.926111	0.911626	0.959788	0.952311	0.965655	0.955681	0.950762	0.929683	0.942674	0.93153	0.950575	0.956846	0.955852
APBB1	0.921826	0.884679	0.927474	0.912643	0.891341	0.937087	0.927049	0.946305	0.934311	0.931591	0.922792	0.927526	0.922704	0.933126	0.9387	0.93029
APBB1IP	0.911171	0.861531	0.9285	0.896366	0.861248	0.939879	0.930526	0.946476	0.934059	0.936766	0.909931	0.928811	0.903445	0.943641	0.944564	0.934189
APBB2	0.913211	0.87843	0.928641	0.893411	0.869445	0.932535	0.921126	0.938271	0.933324	0.928421	0.908954	0.923489	0.905106	0.928043	0.931233	0.930793
APBB3	0.911419	0.87255	0.92363	0.884431	0.875312	0.933764	0.927698	0.943296	0.935927	0.935152	0.901968	0.926732	0.897808	0.929247	0.934298	0.934018
APC	0.92939	0.910352	0.940723	0.920434	0.90152	0.959532	0.950965	0.969882	0.957016	0.955306	0.930018	0.946723	0.927109	0.953215	0.955772	0.958643
APC2	0.907541	0.874694	0.931077	0.88682	0.879069	0.933273	0.925926	0.944205	0.930281	0.931853	0.899828	0.92895	0.908046	0.926959	0.933262	0.928738
APCDD1	0.815103	0.746181	0.841646	0.77977	0.752011	0.865572	0.841666	0.876403	0.852732	0.849075	0.805851	0.836586	0.797075	0.856175	0.857433	0.856255
APCDD1L	0.756947	0.675032	0.804748	0.733255	0.663365	0.8184	0.784942	0.802944	0.802374	0.797782	0.741757	0.785332	0.749712	0.805322	0.815241	0.801799
APCS	0.293928	0.252556	0.276714	0.294336	0.274881	0.306844	0.30758		0.305568	0.306808	0.306348	0.31105	0.276443	0.317243	0.264223	0.303161
APEH	0.93809	0.908297	0.949101	0.919719	0.905758	0.952976	0.946449	0.956215	0.955453	0.958248	0.936499	0.948801	0.929946	0.948041	0.951139	0.947633
APELA	0.839273	0.769764	0.857446	0.831376	0.7835	0.876206	0.863383	0.879623	0.862835	0.865339	0.837168	0.859255	0.837406	0.862495	0.871869	0.865589
APEX1	0.947631	0.907685	0.959189	0.926492	0.906983	0.961347	0.959575	0.967654	0.963629	0.960973	0.940997	0.957971	0.936371	0.959029	0.960657	0.960477
APEX2	0.942708	0.926998	0.951824	0.931206	0.927018	0.957381	0.953936	0.962372	0.956763	0.955805	0.935015	0.950698	0.93131	0.951765	0.955152	0.953598
APH1A	0.940269	0.922358	0.949053	0.932615	0.919427	0.964242	0.954488	0.968062	0.962121	0.959994	0.941666	0.949481	0.937251	0.959297	0.963457	0.960708
APH1B	0.86362	0.823406	0.882806	0.852797	0.831375	0.896476	0.880341	0.917924	0.892045	0.883479	0.860788	0.883544	0.866185	0.890544	0.893212	0.890368
API5	0.957599	0.952557	0.963801	0.955291	0.951543	0.970379	0.967982	0.976716	0.969213	0.967814	0.957766	0.966794	0.957439	0.968839	0.966387	0.969249
API5P1	0.405892	0.373254	0.362935	0.406588	0.386015	0.386873	0.373842		0.374582	0.399312	0.401855	0.405938	0.394634	0.367822	0.369782	0.394145
API5P2	0.436646	0.389213	0.443624	0.411829	0.388423	0.419367	0.439201		0.428144	0.412824	0.434212	0.442994	0.43805	0.449492	0.421944	0.430557
APIP	0.911767	0.894342	0.921136	0.901008	0.893982	0.921926	0.915903	0.932492	0.916244	0.921827	0.912654	0.917991	0.908273	0.917363	0.926243	0.922595
APITD1	0.946456	0.921232	0.954829	0.9366	0.923731	0.958875	0.956742	0.962514	0.957605	0.958185	0.941922	0.953372	0.940761	0.953282	0.956796	0.956576
APITD1-CORT	0.837143	0.805676	0.86022	0.821155	0.807346	0.876461	0.8683	0.884061	0.872021	0.871997	0.836364	0.860726	0.829102	0.870819	0.872963	0.873621
APLF	0.860394	0.82263	0.875915	0.844716	0.82295	0.895497	0.875709	0.914382	0.893455	0.888748	0.844044	0.867168	0.846041	0.882814	0.883823	0.887091
APLN	0.794588	0.735911	0.802896	0.754879	0.724817	0.833032	0.805297	0.865354	0.817786	0.815009	0.771318	0.806294	0.764325	0.823753	0.820973	0.815217
APLNR	0.805444	0.792125	0.807543	0.800723	0.805228	0.827401	0.818447	0.825331	0.820451	0.821897	0.797796	0.815068	0.795918	0.807946	0.827957	0.825497
APLP1	0.908982	0.884773	0.924455	0.892425	0.881349	0.939864	0.92841	0.946477	0.933931	0.933219	0.907063	0.920822	0.906227	0.934015	0.933071	0.932222
APLP2	0.918736	0.90698	0.93158	0.914146	0.903914	0.943441	0.93488	0.944667	0.942911	0.938871	0.917979	0.934596	0.914045	0.936442	0.940259	0.938138
APMAP	0.906662	0.88206	0.918481	0.892118	0.883747	0.927274	0.920739	0.943471	0.92912	0.931024	0.906268	0.916735	0.901755	0.929325	0.929832	0.928538
APOA1	0.605243	0.562745	0.684342	0.609982	0.570468	0.706681	0.679857	-0.0816983	0.686547	0.702855	0.611098	0.652387	0.59896	0.69308	0.728904	0.685838
APOA2	0.649151	0.624914	0.719089	0.647588	0.626484	0.747985	0.712318	-0.117526	0.737723	0.745607	0.660871	0.714542	0.638423	0.760749	0.756016	0.731101
APOA4	0.541585	0.49841	0.529325	0.51553	0.498402	0.537709	0.553751	-0.0192298	0.54606	0.512355	0.523344	0.531222	0.492503	0.529574	0.551404	0.550107
APOA5	0.513115	0.364978	0.543606	0.482139	0.44348	0.565843	0.543346	-0.0455151	0.544542	0.550781	0.502995	0.52203	0.474449	0.559615	0.561721	0.530525
APOB	0.693779	0.690191	0.742152	0.690511	0.671212	0.772137	0.745857	0.766272	0.761731	0.764914	0.701194	0.75678	0.708111	0.781694	0.785282	0.750108
APOBEC1	0.464175	0.428962	0.467753	0.41535	0.375334	0.453411	0.44978		0.469666	0.457591	0.453295	0.459156	0.447601	0.460655	0.469005	0.467114
APOBEC2	0.791144	0.727485	0.813143	0.760202	0.731802	0.835598	0.818956	0.828821	0.829027	0.819903	0.789994	0.814793	0.783291	0.842087	0.839395	0.827724
APOBEC3A	0.864534	0.815372	0.882106	0.843427	0.799124	0.898032	0.880905	0.889195	0.887473	0.887009	0.866712	0.884597	0.859129	0.890958	0.892922	0.878707
APOBEC3AP1	0.2476	0.222789	0.28591	0.219745	0.194425	0.254263	0.242939	-0.0132629	0.257544	0.238467	0.233283	0.270823	0.239704	0.257586	0.274206	0.276607
APOBEC3B	0.80934	0.756277	0.847723	0.786162	0.754635	0.86246	0.846544	0.882814	0.855429	0.859819	0.802084	0.847169	0.776241	0.85559	0.863465	0.854385
APOBEC3C	0.871812	0.803945	0.893377	0.850493	0.763387	0.918694	0.899122	0.928824	0.91053	0.909809	0.854414	0.886326	0.84987	0.898916	0.912019	0.905047
APOBEC3D	0.862421	0.798875	0.877579	0.847709	0.792561	0.907745	0.879732	0.916984	0.902786	0.900745	0.851986	0.878634	0.853347	0.893798	0.904397	0.894481
APOBEC3F	0.829368	0.762692	0.857686	0.798373	0.729902	0.88793	0.865168	0.898444	0.886008	0.889545	0.811817	0.850452	0.798916	0.875872	0.885938	0.877155
APOBEC3G	0.880376	0.866453	0.896076	0.878523	0.861277	0.913373	0.90013	0.924873	0.910579	0.910511	0.879479	0.888951	0.874196	0.908001	0.908892	0.907587
APOBEC3H	0.754914	0.716755	0.770324	0.730402	0.698946	0.804146	0.775456	-0.0498145	0.787038	0.790469	0.744627	0.771477	0.738294	0.780989	0.792808	0.780704
APOBEC4	0.694203	0.660508	0.702534	0.672821	0.66051	0.730295	0.703823		0.733162	0.712919	0.684456	0.703458	0.688652	0.723007	0.711375	0.726274
APOBR	0.92937	0.913986	0.937679	0.923132	0.917694	0.946806	0.937948	0.947793	0.940615	0.943337	0.929988	0.935798	0.921695	0.943164	0.94755	0.9391
APOC1	0.830301	0.754685	0.860868	0.796796	0.772123	0.890712	0.857053	0.890671	0.87342	0.88289	0.810645	0.860382	0.814918	0.882481	0.889254	0.866802
APOC1P1	0.803814	0.776781	0.808269	0.787405	0.7746	0.837892	0.819442	-0.0656273	0.821807	0.83498	0.801097	0.816273	0.798414	0.825462	0.845786	0.826906
APOC2	0.690221	0.634202	0.706094	0.674625	0.636137	0.731694	0.710815	-0.0581685	0.712151	0.726489	0.68326	0.709773	0.69668	0.736637	0.737044	0.722698
APOC3	0.504896	0.364487	0.499096	0.46313	0.409675	0.502953	0.511404	0.0271278	0.509976	0.494389	0.508504	0.5105	0.460962	0.501597	0.532896	0.510275
APOC4	0.629487	0.606018	0.661647	0.589574	0.60042	0.703487	0.67066	-0.0477671	0.678027	0.695652	0.64225	0.681199	0.634804	0.701355	0.693019	0.68459
APOC4-APOC2	0.706438	0.614174	0.726442	0.661379	0.625229	0.75064	0.723884	0.633964	0.740394	0.729684	0.686577	0.72384	0.677105	0.758519	0.760361	0.728743
APOD	0.799387	0.772077	0.833633	0.787193	0.758796	0.850389	0.821272	0.854113	0.838395	0.845999	0.813504	0.834823	0.798613	0.848922	0.861181	0.834371
APOE	0.847267	0.791978	0.877963	0.818833	0.778432	0.913189	0.881795	0.912378	0.900082	0.90303	0.832901	0.872514	0.824093	0.902623	0.909245	0.892356
APOF	0.834725	0.790793	0.837844	0.825453	0.795971	0.852733	0.844744	-0.371534	0.844714	0.848984	0.829921	0.840866	0.825008	0.854454	0.853857	0.838495
APOH	0.575948	0.525062	0.625011	0.558225	0.479297	0.668613	0.639043	0.623586	0.64837	0.647877	0.580724	0.635566	0.597562	0.656123	0.668009	0.640389
APOL1	0.866948	0.835216	0.899822	0.846122	0.817382	0.926677	0.907161	0.938978	0.918732	0.916556	0.856237	0.891903	0.853368	0.915601	0.9217	0.919935
APOL2	0.880928	0.834761	0.901833	0.855564	0.835325	0.915762	0.906266	0.932121	0.908746	0.906634	0.862411	0.892816	0.862591	0.909977	0.909771	0.90996
APOL3	0.914013	0.886706	0.93104	0.906016	0.884007	0.949327	0.935886	0.957173	0.944638	0.942336	0.910918	0.922984	0.90198	0.942632	0.947583	0.940167
APOL4	0.881991	0.865905	0.892257	0.872199	0.864419	0.916555	0.891364	0.922741	0.905466	0.907731	0.877553	0.887433	0.877455	0.904105	0.911201	0.905149
APOL5	0.535546	0.495312	0.524864	0.520311	0.456324	0.539765	0.520076	0.0386521	0.529645	0.531079	0.522578	0.526629	0.518223	0.528973	0.53638	0.525191
APOL6	0.901705	0.875578	0.931839	0.875649	0.865084	0.949566	0.935485	0.960984	0.944199	0.944329	0.896965	0.930606	0.894729	0.941908	0.946399	0.941682
APOLD1	0.812331	0.771169	0.852435	0.799902	0.782661	0.873321	0.864221	0.893952	0.865452	0.869402	0.80596	0.84108	0.810128	0.86317	0.872288	0.869874
APOM	0.840661	0.755274	0.877182	0.815493	0.75338	0.899893	0.881912	0.908242	0.892286	0.889867	0.829636	0.868632	0.828254	0.897762	0.900762	0.890322
APOO	0.925272	0.886903	0.942917	0.90224	0.880862	0.951255	0.943347	0.955036	0.946633	0.946914	0.918014	0.938705	0.913927	0.946107	0.950603	0.945762
APOOL	0.889009	0.843353	0.898386	0.87551	0.842445	0.91434	0.900496	0.92825	0.908321	0.907317	0.879502	0.892244	0.879774	0.902577	0.912687	0.908952
APOOP1	0.350374	0.280091	0.349684	0.291289	0.295868	0.345559	0.335472		0.339024	0.34206	0.315827	0.355175	0.342311	0.350069	0.351681	0.357393
APOOP2	0.285683	0.259403	0.286636	0.257927	0.273668	0.258783	0.298798		0.280941	0.274037	0.25715	0.278542	0.265925	0.266277	0.259167	0.285612
APOOP3	0.220621	0.178195	0.199157	0.172456	0.181491	0.159452	0.202869	0.0629007	0.22004	0.195294	0.197102	0.218916	0.20746	0.198734	0.232081	0.244276
APOOP4	0.30177	0.284042	0.268048	0.288218	0.27551	0.234594	0.27072		0.256487	0.253931	0.318432	0.308477	0.296096	0.282191	0.239339	0.278693
APOOP5	0.512071	0.491394	0.514649	0.515175	0.479804	0.512583	0.523763	0.00034775	0.525893	0.505698	0.504016	0.515282	0.514661	0.500178	0.494609	0.53107
APOPT1	0.909064	0.882202	0.928261	0.897895	0.857189	0.938292	0.925875	0.943513	0.934867	0.938702	0.912749	0.930047	0.906621	0.932688	0.935136	0.936935
APP	0.906374	0.881293	0.916762	0.894638	0.875066	0.933077	0.914659	0.938211	0.927114	0.92684	0.909579	0.916507	0.913179	0.924899	0.933452	0.924379
APPBP2	0.936845	0.885377	0.951087	0.919178	0.89528	0.960569	0.951049	0.966698	0.959574	0.959526	0.933839	0.952109	0.930655	0.956347	0.961667	0.958276
APPL1	0.924482	0.898481	0.941187	0.917642	0.898167	0.946119	0.937886	0.960629	0.944937	0.952	0.917797	0.938725	0.918554	0.947815	0.948721	0.946681
APPL2	0.90932	0.893883	0.92383	0.89475	0.879122	0.942521	0.928336	0.947696	0.939964	0.938313	0.90405	0.922833	0.901471	0.940484	0.941553	0.934038
APRT	0.940827	0.907705	0.94284	0.936563	0.899989	0.951241	0.945063	0.960249	0.952305	0.951713	0.938547	0.942894	0.938095	0.949691	0.955612	0.950147
APTX	0.957852	0.94434	0.957642	0.950051	0.944215	0.967261	0.962321	0.970359	0.966589	0.962163	0.951244	0.961859	0.951871	0.964816	0.966269	0.966003
AQP1	0.85787	0.833467	0.883111	0.851364	0.831705	0.890436	0.881586	0.901922	0.887445	0.891924	0.86186	0.876264	0.855441	0.888404	0.894744	0.888167
AQP10	0.71153	0.621296	0.739607	0.688923	0.608787	0.763027	0.734024	-0.00956437	0.747289	0.75819	0.716118	0.724589	0.695073	0.752847	0.765592	0.750803
AQP11	0.854317	0.815971	0.885007	0.834015	0.81241	0.89607	0.873807	0.900197	0.886212	0.892382	0.859954	0.878408	0.856654	0.894687	0.898558	0.887487
AQP12A	0.393118	0.354535	0.433416	0.365405	0.333858	0.409487	0.409428		0.395939	0.428284	0.378843	0.431702	0.376071	0.389737	0.406511	0.419361
AQP12B	0.488414	0.470443	0.5088	0.458182	0.455657	0.516286	0.486864	0.046129	0.500502	0.531543	0.461537	0.496931	0.469603	0.508837	0.523221	0.497763
AQP2	0.472168	0.40569	0.525412	0.445394	0.436055	0.541525	0.537994	-0.0290213	0.537237	0.514293	0.492633	0.511183	0.493165	0.531436	0.534671	0.510354
AQP3	0.81764	0.752581	0.854013	0.781646	0.746825	0.877535	0.842669	0.889108	0.858147	0.868261	0.814117	0.846212	0.801347	0.860984	0.874455	0.85479
AQP4	0.822616	0.803763	0.826889	0.814139	0.806037	0.841467	0.830891	0.83765	0.833345	0.84139	0.82489	0.83927	0.823579	0.829501	0.842265	0.838449
AQP5	0.727666	0.643062	0.737405	0.65413	0.653406	0.756027	0.743643	-0.0333626	0.753257	0.751545	0.721197	0.746246	0.708519	0.767198	0.764319	0.747698
AQP6	0.779651	0.747419	0.79906	0.76637	0.744752	0.83497	0.80594	0.666006	0.812357	0.815649	0.781188	0.802696	0.766078	0.821935	0.82317	0.809125
AQP7	0.822805	0.802993	0.840387	0.824932	0.788648	0.862715	0.846697	0.865002	0.856794	0.856593	0.831219	0.828001	0.828249	0.863536	0.8638	0.851364
AQP7P1	0.481897	0.461406	0.514346	0.47706	0.413406	0.525015	0.511676	0.0273628	0.519775	0.520683	0.485913	0.501265	0.506811	0.529249	0.520927	0.516911
AQP7P2	0.332613	0.352989	0.37394	0.351133	0.324038	0.389475	0.371703	-0.0178522	0.377661	0.405567	0.294105	0.377172	0.356392	0.418384	0.418325	0.381144
AQP7P3	0.179236	0.22649	0.182747	0.176228	0.196816	0.166427	0.201133		0.175264	0.165647	0.161473	0.175354	0.202027	0.165275	0.167983	0.18254
AQP7P4	0.378423	0.37072	0.392351	0.362897	0.331279	0.42099	0.412068		0.426013	0.407247	0.381586	0.415898	0.393962	0.402725	0.406512	0.412488
AQP7P5	0.364787	0.33244	0.367574	0.337674	0.328973	0.378868	0.386588		0.373615	0.354697	0.357457	0.346295	0.348021	0.377291	0.363138	0.36447
AQP8	0.508027	0.466487	0.529569	0.500759	0.461968	0.546595	0.523766		0.52889	0.519158	0.490038	0.503626	0.484545	0.50855	0.550569	0.527736
AQP9	0.840981	0.815685	0.849321	0.829757	0.812843	0.860988	0.854727	0.867899	0.858946	0.862413	0.839133	0.852954	0.841393	0.854448	0.862063	0.853912
AQR	0.962875	0.950394	0.963898	0.9573	0.945597	0.969325	0.966397	0.975397	0.966892	0.96586	0.956596	0.964201	0.953714	0.966029	0.967508	0.970277
ARAF	0.947218	0.927541	0.957301	0.932812	0.921426	0.962402	0.958343	0.969172	0.960439	0.958806	0.940532	0.959801	0.943455	0.958335	0.961432	0.962877
ARAFP1	0.269356	0.266378	0.279515	0.289387	0.289348	0.312584	0.252066		0.273011	0.261609	0.276434	0.258019	0.280095	0.267603	0.26434	0.235833
ARAFP2	0.277722	0.273159	0.282611	0.270813	0.279112	0.269184	0.282627		0.28057	0.268955	0.252638	0.276996	0.261459	0.283046	0.280349	0.283113
ARAFP3	0.165423	0.168965	0.147667	0.146826	0.164324	0.164214	0.180839	-0.00608013	0.144897	0.196827	0.120752	0.182929	0.136271	0.115853	0.12759	0.196545
ARAP1	0.949899	0.929856	0.950876	0.940175	0.929478	0.960856	0.952511	0.969606	0.959637	0.95605	0.945974	0.953383	0.943364	0.9544	0.95942	0.958782
ARAP2	0.886182	0.854417	0.911949	0.862836	0.853687	0.930972	0.918367	0.937466	0.927385	0.928698	0.875565	0.913206	0.877191	0.925777	0.938851	0.924225
ARAP3	0.878922	0.808608	0.894118	0.856112	0.785149	0.920091	0.893961	0.925616	0.916338	0.919037	0.877116	0.898835	0.864436	0.917381	0.917515	0.909653
ARC	0.818805	0.762824	0.838794	0.776041	0.739571	0.864485	0.839374	0.885015	0.859072	0.858584	0.802243	0.827946	0.787236	0.84225	0.856953	0.859269
ARCN1	0.934167	0.909792	0.948853	0.922311	0.90195	0.955603	0.950962	0.964502	0.957266	0.95551	0.92979	0.94626	0.932745	0.95523	0.952062	0.95627
AREG	0.823909	0.685853	0.840141	0.761613	0.657191	0.877337	0.857294	0.891816	0.868641	0.867714	0.79748	0.852382	0.810334	0.868329	0.86824	0.869192
AREL1	0.947242	0.928631	0.952954	0.938427	0.922268	0.954879	0.954022	0.966698	0.958367	0.958507	0.942584	0.949807	0.93996	0.956109	0.959676	0.959201
ARF1	0.937688	0.910402	0.948618	0.929595	0.900861	0.955346	0.950901	0.96237	0.957834	0.957947	0.934648	0.949836	0.92365	0.958433	0.961723	0.959624
ARF1P1	0.296971	0.302984	0.307865	0.289272	0.276701	0.316343	0.295783		0.280441	0.291372	0.29474	0.315471	0.265327	0.322928	0.310438	0.310121
ARF1P2	0.637024	0.630218	0.661857	0.650288	0.622758	0.669101	0.672648	-0.0569617	0.67634	0.670665	0.647467	0.65839	0.637475	0.661688	0.657709	0.676339
ARF1P3	0.316329	0.279709	0.313414	0.324819	0.260033	0.297869	0.29703		0.251608	0.293593	0.268219	0.289993	0.326081	0.317034	0.303671	0.287724
ARF3	0.917742	0.899258	0.938412	0.913391	0.901669	0.953683	0.941248	0.964306	0.947815	0.951032	0.915325	0.933516	0.917243	0.947755	0.950631	0.95209
ARF4	0.952612	0.932017	0.95686	0.936406	0.933271	0.962031	0.958317	0.970217	0.958491	0.96244	0.942111	0.957693	0.941792	0.959071	0.962496	0.960438
ARF4P1	0.35732	0.286962	0.367153	0.335017	0.266741	0.351217	0.377375		0.312578	0.357976	0.354051	0.361666	0.338984	0.355273	0.342502	0.33473
ARF4P2	0.493834	0.450317	0.500938	0.4672	0.462032	0.466097	0.497213		0.501476	0.49455	0.490423	0.502852	0.494744	0.478181	0.498649	0.489536
ARF4P3	0.140337	0.138149	0.175183	0.175873	0.180641	0.186637	0.183321		0.157381	0.162017	0.158214	0.215601	0.158601	0.180813	0.15361	0.181286
ARF4P4	0.301916	0.321667	0.296743	0.308018	0.31072	0.330674	0.331696		0.353442	0.357023	0.311882	0.332379	0.30682	0.33784	0.351373	0.359435
ARF5	0.946884	0.919745	0.949487	0.930999	0.907416	0.95807	0.949876	0.961368	0.95475	0.95629	0.942016	0.949804	0.935171	0.954598	0.955336	0.953125
ARF6	0.93544	0.916765	0.939136	0.925957	0.917662	0.951544	0.943082	0.958004	0.952679	0.949249	0.934216	0.936503	0.928221	0.947185	0.946592	0.949855
ARFGAP1	0.942513	0.923738	0.958788	0.932994	0.924558	0.966416	0.95825	0.974559	0.962282	0.962265	0.937938	0.950873	0.933161	0.959646	0.959495	0.960412
ARFGAP2	0.936567	0.914245	0.94274	0.923226	0.903125	0.951791	0.946616	0.960122	0.950775	0.948224	0.930401	0.939696	0.924032	0.948443	0.950978	0.953613
ARFGAP3	0.925238	0.910492	0.940967	0.916921	0.901731	0.948455	0.94191	0.958863	0.944892	0.948277	0.921666	0.939287	0.913751	0.944361	0.947685	0.948898
ARFGEF1	0.942252	0.913038	0.956745	0.92659	0.900626	0.959069	0.954457	0.966354	0.962404	0.959591	0.938053	0.954881	0.939222	0.957813	0.96183	0.960847
ARFGEF2	0.955217	0.905752	0.961832	0.934537	0.891817	0.968199	0.961985	0.971945	0.966577	0.9648	0.949166	0.959958	0.942133	0.961553	0.963747	0.962384
ARFGEF3	0.881163	0.859918	0.906175	0.868773	0.852215	0.914141	0.902873	0.927993	0.910362	0.907864	0.882382	0.902187	0.876204	0.915313	0.914236	0.908759
ARFIP1	0.935192	0.914547	0.952382	0.921687	0.913206	0.956388	0.949886	0.964299	0.952103	0.953595	0.934073	0.947422	0.936394	0.952443	0.957446	0.954468
ARFIP2	0.944748	0.925196	0.954805	0.9364	0.927297	0.958913	0.957644	0.96502	0.956877	0.955993	0.937592	0.953871	0.937032	0.954388	0.958927	0.957788
ARFRP1	0.92757	0.900313	0.939457	0.920317	0.89354	0.947817	0.93927	0.959462	0.943836	0.947632	0.925393	0.938691	0.917828	0.940087	0.944323	0.943774
ARG1	0.79528	0.779989	0.814646	0.798589	0.765514	0.840197	0.816054	0.824878	0.827756	0.827612	0.798283	0.819265	0.793109	0.842363	0.846959	0.823513
ARG2	0.81473	0.730921	0.838566	0.777787	0.715721	0.871772	0.851179	0.884481	0.862753	0.857878	0.805675	0.83957	0.78167	0.850452	0.858722	0.863905
ARGFXP1	0.746295	0.72233	0.754826	0.728005	0.721211	0.766013	0.751185	-0.0253727	0.770477	0.752686	0.73381	0.761143	0.739222	0.753806	0.763283	0.757915
ARGFXP2	0.868631	0.842019	0.870116	0.860101	0.839623	0.87812	0.872544	0.876944	0.872396	0.870346	0.858169	0.867038	0.85424	0.871243	0.878492	0.87235
ARGLU1	0.902616	0.834853	0.919721	0.864256	0.831078	0.936144	0.927327	0.94428	0.935399	0.934406	0.874168	0.918515	0.860529	0.932526	0.935549	0.929034
ARHGAP1	0.941614	0.908244	0.954806	0.929914	0.911175	0.961545	0.954434	0.965916	0.960657	0.9575	0.944258	0.949434	0.934694	0.956158	0.957028	0.957833
ARHGAP10	0.849473	0.76355	0.87444	0.799298	0.76063	0.900344	0.86471	0.904206	0.892877	0.890688	0.822906	0.881647	0.834478	0.891132	0.897273	0.879791
ARHGAP11A	0.964942	0.937187	0.970683	0.953778	0.930283	0.977086	0.975478	0.979508	0.975363	0.974483	0.955228	0.96984	0.94902	0.974871	0.975912	0.975969
ARHGAP11B	0.936012	0.900061	0.941104	0.921035	0.889747	0.946446	0.941183	0.95232	0.943605	0.947368	0.926446	0.941404	0.923654	0.946207	0.948836	0.946326
ARHGAP12	0.929742	0.878707	0.94403	0.898554	0.873534	0.946646	0.9442	0.958549	0.947406	0.949274	0.91559	0.939979	0.91033	0.9459	0.949016	0.949227
ARHGAP15	0.949363	0.936491	0.955451	0.944096	0.936199	0.964113	0.954746	0.964722	0.958761	0.958762	0.94567	0.955411	0.951846	0.959816	0.96419	0.957573
ARHGAP17	0.921956	0.882008	0.928414	0.910142	0.877787	0.940883	0.937448	0.954559	0.939733	0.93851	0.914538	0.933883	0.907732	0.939127	0.938944	0.943971
ARHGAP18	0.857248	0.782453	0.894415	0.810095	0.787319	0.909419	0.895628	0.92346	0.904219	0.904028	0.844807	0.883426	0.849059	0.903725	0.906957	0.90121
ARHGAP19	0.920833	0.910493	0.940374	0.917632	0.911401	0.953921	0.942981	0.96106	0.946776	0.949572	0.92375	0.930557	0.922151	0.949515	0.950205	0.947223
ARHGAP19-SLIT1	0.614292	0.582323	0.650371	0.589454	0.583334	0.660602	0.666826	0.664314	0.671787	0.669289	0.60373	0.658803	0.597789	0.661036	0.657585	0.665413
ARHGAP20	0.799378	0.756248	0.826408	0.763944	0.74869	0.848901	0.82543	0.870716	0.837323	0.842394	0.78117	0.807044	0.776054	0.842151	0.850469	0.834134
ARHGAP21	0.904549	0.872544	0.927363	0.893816	0.862494	0.9369	0.925542	0.943209	0.929633	0.935632	0.902706	0.91819	0.898697	0.930837	0.936147	0.928342
ARHGAP22	0.797875	0.73921	0.860511	0.776746	0.727974	0.880507	0.859609	0.889112	0.865168	0.875692	0.803974	0.861634	0.808303	0.866032	0.885415	0.872686
ARHGAP23	0.913354	0.861243	0.935602	0.908683	0.854244	0.94229	0.935357	0.942986	0.93626	0.939935	0.916884	0.93286	0.906883	0.941327	0.942748	0.934647
ARHGAP23P1	0.558735	0.53533	0.559694	0.551721	0.52091	0.56619	0.57279	0.00839381	0.568466	0.554999	0.548703	0.569619	0.548011	0.559427	0.55251	0.556409
ARHGAP24	0.79945	0.710806	0.852613	0.752956	0.718206	0.873761	0.84622	0.88708	0.855742	0.865781	0.787737	0.855517	0.774022	0.867247	0.864229	0.852298
ARHGAP25	0.910986	0.877406	0.924928	0.899029	0.872815	0.939064	0.922326	0.949493	0.93539	0.931206	0.908674	0.92567	0.904233	0.931848	0.936494	0.929146
ARHGAP26	0.862616	0.812933	0.888209	0.831897	0.799435	0.90283	0.889848	0.921989	0.894604	0.894979	0.860056	0.879046	0.851293	0.887526	0.901533	0.894869
ARHGAP27	0.943655	0.922078	0.95089	0.931673	0.922108	0.95925	0.953176	0.965185	0.957248	0.957104	0.944053	0.952318	0.940853	0.957309	0.955414	0.957503
ARHGAP28	0.879633	0.844313	0.899372	0.861238	0.847475	0.914513	0.89686	0.923124	0.907762	0.901071	0.865184	0.89666	0.870398	0.90593	0.905431	0.902552
ARHGAP29	0.909327	0.859364	0.926915	0.890275	0.869816	0.940746	0.930012	0.943938	0.93624	0.934802	0.912519	0.92664	0.897987	0.934656	0.939065	0.931716
ARHGAP30	0.937144	0.925897	0.943617	0.930197	0.922402	0.945853	0.945958	0.951176	0.948206	0.947473	0.931114	0.947598	0.934448	0.948451	0.945639	0.947358
ARHGAP31	0.895498	0.873079	0.907703	0.888657	0.856826	0.915983	0.910446	0.932113	0.912083	0.910645	0.889991	0.900564	0.892	0.911769	0.912747	0.91881
ARHGAP32	0.89231	0.812945	0.912153	0.851696	0.806772	0.921372	0.904805	0.928688	0.919472	0.92048	0.883444	0.915791	0.893149	0.920875	0.927328	0.9154
ARHGAP33	0.921368	0.883317	0.933495	0.907503	0.884793	0.946547	0.941802	0.963354	0.942183	0.942	0.919371	0.933909	0.909423	0.939955	0.941308	0.943053
ARHGAP36	0.694053	0.646797	0.696821	0.683979	0.626357	0.706483	0.710923		0.712367	0.70916	0.686765	0.703383	0.685529	0.698317	0.711141	0.716035
ARHGAP39	0.934728	0.912571	0.95331	0.920097	0.915767	0.960512	0.951569	0.963033	0.954488	0.956823	0.929442	0.948309	0.928823	0.95511	0.960796	0.953808
ARHGAP4	0.928543	0.90036	0.942596	0.907966	0.895953	0.947646	0.937046	0.951463	0.943138	0.945475	0.917597	0.940356	0.911411	0.94222	0.948562	0.945953
ARHGAP40	0.689518	0.660962	0.703769	0.692133	0.630948	0.749549	0.71147	-0.130752	0.743233	0.739421	0.70188	0.722516	0.694369	0.735423	0.7486	0.722069
ARHGAP42	0.866833	0.838842	0.891564	0.854475	0.835891	0.90848	0.889742	0.923796	0.903865	0.903042	0.865308	0.894998	0.862344	0.907625	0.910205	0.901449
ARHGAP42P1	0.400488	0.378383	0.389761	0.403313	0.353016	0.386221	0.394937		0.408353	0.402295	0.382757	0.371224	0.393278	0.426651	0.392534	0.408981
ARHGAP42P2	0.464892	0.403122	0.451586	0.463789	0.381431	0.449984	0.4722		0.486894	0.486745	0.464322	0.466406	0.438924	0.492313	0.470899	0.477275
ARHGAP42P3	0.239063	0.184991	0.249302	0.224466	0.186451	0.268956	0.257895		0.258416	0.237931	0.241265	0.231373	0.262712	0.255853	0.243511	0.274837
ARHGAP42P4	0.82052	0.787202	0.82526	0.808213	0.776943	0.829133	0.819952	0.820605	0.829423	0.826963	0.819919	0.819497	0.816147	0.827909	0.828283	0.823323
ARHGAP42P5	0.718223	0.679614	0.726591	0.701967	0.651787	0.732702	0.724438		0.732035	0.734371	0.711106	0.721182	0.697627	0.724995	0.734915	0.72829
ARHGAP44	0.838963	0.773158	0.874586	0.81157	0.779323	0.889334	0.864613	0.911508	0.884361	0.883801	0.827585	0.875996	0.842949	0.888686	0.889193	0.87948
ARHGAP45	0.941146	0.913364	0.954825	0.918711	0.914851	0.963119	0.959599	0.969758	0.960012	0.959995	0.941309	0.954149	0.938058	0.960088	0.964532	0.961959
ARHGAP5	0.923037	0.904061	0.928277	0.915259	0.898875	0.941791	0.933519	0.955314	0.944885	0.941798	0.915238	0.935815	0.910737	0.937108	0.943896	0.939434
ARHGAP6	0.771562	0.70773	0.828139	0.741088	0.710813	0.866279	0.823378	0.885571	0.850973	0.850964	0.772246	0.826282	0.758653	0.85156	0.861909	0.850682
ARHGAP8	0.903436	0.87643	0.911506	0.89312	0.867763	0.925103	0.916906	0.932594	0.918917	0.92123	0.90173	0.912404	0.899878	0.91712	0.926429	0.921166
ARHGAP9	0.937484	0.930446	0.947121	0.934984	0.931449	0.954226	0.950862	0.960031	0.952136	0.955669	0.933465	0.944088	0.933306	0.950817	0.954666	0.950238
ARHGDIA	0.950212	0.937266	0.961108	0.945085	0.934888	0.96762	0.957981	0.968438	0.963487	0.963162	0.946868	0.957689	0.947039	0.96299	0.964509	0.96178
ARHGDIB	0.944546	0.902827	0.955415	0.931366	0.899053	0.963854	0.955537	0.96432	0.959548	0.959333	0.937242	0.953045	0.941358	0.96102	0.964995	0.958458
ARHGDIG	0.803564	0.7504	0.85523	0.773528	0.722823	0.876797	0.84202	0.880807	0.860977	0.872081	0.799976	0.845042	0.808409	0.870357	0.882927	0.866399
ARHGEF1	0.960851	0.947197	0.964872	0.951034	0.937044	0.972126	0.966979	0.976015	0.965988	0.968826	0.958735	0.967058	0.954844	0.968303	0.969664	0.966473
ARHGEF10	0.893083	0.864654	0.909445	0.88451	0.851147	0.91803	0.905579	0.921544	0.916034	0.915343	0.892128	0.904648	0.8864	0.913317	0.920937	0.911882
ARHGEF10L	0.888412	0.859459	0.924126	0.876119	0.83171	0.936209	0.920786	0.940752	0.923978	0.934996	0.89199	0.930159	0.898613	0.934865	0.939122	0.922728
ARHGEF11	0.925513	0.88889	0.937709	0.912874	0.88672	0.947784	0.938556	0.952863	0.946027	0.944154	0.922692	0.943397	0.919572	0.945598	0.947993	0.945423
ARHGEF12	0.938269	0.904311	0.942442	0.926524	0.891911	0.952099	0.943061	0.959036	0.948668	0.946585	0.93061	0.94088	0.928188	0.946498	0.949798	0.951428
ARHGEF15	0.8631	0.782611	0.88305	0.820805	0.789276	0.889949	0.88046	0.888698	0.882597	0.88452	0.849974	0.879089	0.834426	0.885954	0.894473	0.886003
ARHGEF16	0.915003	0.901845	0.9254	0.907722	0.897141	0.934371	0.924752	0.929686	0.931301	0.929347	0.912549	0.926323	0.906957	0.928894	0.933688	0.92714
ARHGEF17	0.938095	0.903653	0.951842	0.924388	0.902609	0.960557	0.95102	0.960399	0.956022	0.957503	0.940143	0.951125	0.940024	0.955373	0.958775	0.953152
ARHGEF18	0.933999	0.905094	0.94593	0.916036	0.89885	0.951719	0.946618	0.959954	0.951061	0.947631	0.926395	0.941648	0.926098	0.948222	0.951337	0.947376
ARHGEF19	0.879205	0.858426	0.89918	0.870424	0.85074	0.914603	0.9006	0.920202	0.907707	0.911357	0.885923	0.893543	0.883041	0.906723	0.912569	0.902908
ARHGEF2	0.917384	0.904309	0.929916	0.910884	0.901759	0.943636	0.929409	0.949805	0.943637	0.933821	0.917922	0.927062	0.918792	0.931568	0.936297	0.93498
ARHGEF25	0.916356	0.867657	0.927235	0.896101	0.860103	0.940829	0.930912	0.948705	0.938012	0.935627	0.910339	0.925739	0.901957	0.938182	0.941334	0.93558
ARHGEF26	0.890146	0.859858	0.909043	0.875951	0.835533	0.932744	0.909648	0.937904	0.927378	0.930857	0.887821	0.909763	0.895698	0.924749	0.930226	0.923621
ARHGEF28	0.918025	0.883545	0.9329	0.908042	0.860877	0.943973	0.932301	0.949269	0.943669	0.941902	0.915616	0.935181	0.907906	0.939792	0.944885	0.942153
ARHGEF3	0.858631	0.821054	0.882834	0.838254	0.814684	0.905991	0.88215	0.911937	0.892746	0.900744	0.861255	0.886381	0.847346	0.890004	0.90176	0.889643
ARHGEF33	0.826054	0.774866	0.84225	0.791925	0.774324	0.866598	0.846723	0.880217	0.856763	0.858815	0.809801	0.848489	0.811563	0.857405	0.86295	0.853605
ARHGEF34P	0.836141	0.774556	0.871045	0.815459	0.758417	0.88547	0.871832	0.894014	0.876824	0.879413	0.81483	0.86221	0.828189	0.879919	0.887673	0.874566
ARHGEF35	0.819868	0.776352	0.84073	0.801724	0.767362	0.852269	0.846905	0.860786	0.847013	0.848617	0.810606	0.840412	0.807143	0.850579	0.852316	0.846763
ARHGEF37	0.867457	0.848135	0.909093	0.860485	0.847602	0.922914	0.903465	0.93439	0.91082	0.915026	0.867257	0.895592	0.864349	0.914502	0.919588	0.911569
ARHGEF38	0.860616	0.828732	0.881253	0.849937	0.815367	0.895231	0.885116	0.894855	0.887189	0.889984	0.853975	0.876153	0.85189	0.893936	0.896751	0.884039
ARHGEF39	0.917284	0.884393	0.927192	0.90177	0.868601	0.935654	0.932009	0.946066	0.935611	0.935706	0.909661	0.92722	0.891488	0.929159	0.933975	0.934561
ARHGEF4	0.885347	0.839072	0.899976	0.866512	0.83346	0.908989	0.889404	0.919093	0.896662	0.90234	0.876986	0.892651	0.874667	0.907751	0.908148	0.90602
ARHGEF40	0.921277	0.902686	0.933709	0.900228	0.890638	0.936635	0.936114	0.951171	0.939203	0.93816	0.922107	0.931895	0.913879	0.940535	0.946142	0.936698
ARHGEF5	0.881307	0.836338	0.901454	0.865883	0.824823	0.914026	0.902493	0.922611	0.907278	0.90779	0.864219	0.896275	0.870214	0.906918	0.913738	0.906027
ARHGEF6	0.934173	0.890011	0.941154	0.896256	0.889838	0.951643	0.942269	0.949288	0.948818	0.949051	0.925005	0.939017	0.92509	0.942531	0.948252	0.944561
ARHGEF7	0.932025	0.896771	0.946324	0.923802	0.892993	0.952879	0.947943	0.956968	0.950566	0.951699	0.931756	0.945922	0.924869	0.950949	0.955896	0.950801
ARHGEF9	0.893624	0.849882	0.900442	0.873289	0.857818	0.92237	0.902403	0.932717	0.918572	0.907544	0.887148	0.899555	0.87477	0.91011	0.916376	0.912062
ARID1A	0.944793	0.852275	0.952149	0.921548	0.853193	0.96309	0.957146	0.974874	0.963011	0.963188	0.929977	0.946727	0.929725	0.959131	0.962816	0.963973
ARID1B	0.935529	0.891733	0.939132	0.924377	0.891942	0.949679	0.943597	0.963571	0.945749	0.944937	0.926328	0.93785	0.924518	0.937769	0.94602	0.946999
ARID4A	0.905144	0.847519	0.919775	0.890774	0.847903	0.939584	0.925922	0.957617	0.94022	0.934779	0.9028	0.919016	0.899536	0.927362	0.933717	0.937319
ARID4B	0.925494	0.894051	0.930105	0.914777	0.895262	0.945574	0.938175	0.957765	0.948985	0.943885	0.92417	0.934006	0.920638	0.939422	0.944082	0.944267
ARIH1	0.929753	0.908955	0.94955	0.923568	0.905027	0.957416	0.952367	0.962007	0.954324	0.952136	0.933694	0.948457	0.927624	0.950593	0.955855	0.954359
ARIH2	0.951454	0.920073	0.955914	0.940937	0.93006	0.961046	0.955289	0.966752	0.960336	0.964537	0.947397	0.955589	0.946097	0.960942	0.960074	0.958658
ARIH2OS	0.893184	0.853982	0.894187	0.880233	0.828369	0.90152	0.901224	0.914149	0.907397	0.899429	0.885873	0.899447	0.879834	0.898775	0.903914	0.905401
ARIH2P1	0.321763	0.237819	0.33451	0.315435	0.203263	0.366015	0.337935	-0.017773	0.358404	0.353916	0.36859	0.349078	0.344915	0.378295	0.368335	0.297903
ARL1	0.962616	0.950067	0.969519	0.953024	0.944828	0.972796	0.969347	0.975426	0.967174	0.968305	0.959442	0.96511	0.958314	0.967311	0.970986	0.970368
ARL10	0.901752	0.810903	0.925113	0.853367	0.818573	0.938594	0.924189	0.945363	0.938612	0.932697	0.877126	0.914653	0.886885	0.934045	0.933123	0.932626
ARL11	0.934089	0.909888	0.94105	0.924401	0.905178	0.947424	0.939591	0.950844	0.945827	0.946864	0.930347	0.937374	0.929847	0.945734	0.946273	0.943853
ARL13A	0.751495	0.708818	0.764912	0.726308	0.70259	0.790072	0.773386	0.804136	0.77665	0.777853	0.738609	0.759836	0.728833	0.779175	0.781663	0.778604
ARL13B	0.919115	0.913485	0.936181	0.914137	0.915756	0.946138	0.941638	0.950219	0.946615	0.943019	0.92091	0.932162	0.922081	0.93991	0.945024	0.942641
ARL14	0.716419	0.661831	0.717959	0.694224	0.638573	0.732513	0.729703		0.735704	0.742255	0.700443	0.729376	0.699764	0.730871	0.723768	0.742373
ARL14EP	0.946017	0.932953	0.951594	0.937294	0.932524	0.960126	0.955761	0.966492	0.956653	0.957654	0.940457	0.952176	0.938742	0.95652	0.957925	0.95671
ARL14EPL	0.541365	0.453843	0.577126	0.483217	0.415566	0.574972	0.57258	0.0204373	0.586959	0.589015	0.552598	0.59205	0.53809	0.583032	0.579507	0.584265
ARL15	0.835658	0.785483	0.864337	0.805828	0.774314	0.881232	0.858561	0.895871	0.87716	0.86992	0.822515	0.857646	0.823272	0.869529	0.87584	0.858781
ARL16	0.92391	0.884826	0.929119	0.911032	0.869284	0.936901	0.934173	0.944622	0.93824	0.938747	0.913715	0.928581	0.918835	0.930226	0.934713	0.938231
ARL17A	0.823744	0.792264	0.839724	0.818527	0.78032	0.845592	0.83837	0.864723	0.840968	0.839227	0.825034	0.835274	0.820843	0.840359	0.838478	0.845169
ARL17B	0.90873	0.878218	0.916592	0.898959	0.873244	0.92823	0.921257	0.925509	0.924708	0.919041	0.901291	0.920367	0.904441	0.916512	0.91839	0.919987
ARL2	0.926515	0.885352	0.937229	0.910792	0.881391	0.943483	0.936462	0.956427	0.941733	0.939545	0.915953	0.932654	0.919387	0.93655	0.942213	0.942941
ARL2-SNX15	0.442657	0.372624	0.495299	0.410905	0.363256	0.533295	0.498214	-0.0377307	0.528196	0.519917	0.43771	0.478186	0.42352	0.535897	0.52039	0.530293
ARL2BP	0.903056	0.886513	0.924999	0.891045	0.881225	0.939183	0.929199	0.944387	0.933755	0.93498	0.903235	0.921077	0.89399	0.937692	0.936724	0.934088
ARL2BPP1	0.213507	0.20529	0.240197	0.217904	0.205613	0.214723	0.24492		0.234603	0.200658	0.200089	0.212254	0.212085	0.21627	0.231835	0.233926
ARL2BPP10	0.0398779	0.0176797	-0.0132954	0.0226909	0.0672205	0.0741823	0.0243995		0.0350997	0.000894234	0.0647938	0.0515439	0.0501754	0.0683627	-0.0286971	0.00501838
ARL2BPP2	0.196165	0.209247	0.229734	0.188115	0.164783	0.272568	0.304514		0.274193	0.20616	0.253038	0.257726	0.188731	0.23361	0.248553	0.243521
ARL2BPP3	0.237225	0.24187	0.203974	0.263146	0.250774	0.248005	0.222858		0.211879	0.218692	0.222265	0.210189	0.263633	0.244316	0.219462	0.219673
ARL2BPP4	0.288505	0.276513	0.280076	0.274466	0.263335	0.267684	0.314198		0.299983	0.300699	0.289722	0.294103	0.281777	0.299976	0.294463	0.293291
ARL2BPP5	0.253342	0.245154	0.26911	0.26457	0.241548	0.280652	0.268624		0.256407	0.266176	0.258418	0.239566	0.266119	0.267416	0.271978	0.250221
ARL2BPP6	0.295176	0.287308	0.270582	0.28831	0.2801	0.301937	0.299804		0.297393	0.279644	0.297995	0.258459	0.285027	0.301328	0.301319	0.296642
ARL2BPP7	0.222995	0.252346	0.254876	0.245451	0.244002	0.226688	0.249505	-0.0075861	0.234803	0.256438	0.239538	0.261058	0.244335	0.240103	0.257225	0.221891
ARL2BPP8	0.205471	0.213945	0.226711	0.232184	0.22077	0.231422	0.21241		0.210656	0.206657	0.201225	0.211275	0.234989	0.23636	0.23462	0.248793
ARL3	0.931306	0.908003	0.945712	0.91784	0.901683	0.952106	0.941376	0.95796	0.947589	0.944361	0.929768	0.942716	0.926889	0.94926	0.95008	0.946758
ARL4A	0.838823	0.765141	0.861359	0.820507	0.753641	0.882454	0.864328	0.901961	0.873679	0.8735	0.829434	0.851685	0.82699	0.874198	0.882101	0.872125
ARL4AP1	0.597512	0.588107	0.600035	0.595711	0.591056	0.628549	0.603554		0.605784	0.622591	0.596508	0.607778	0.603242	0.608399	0.63026	0.603774
ARL4AP2	0.610156	0.57327	0.629643	0.604269	0.584333	0.640054	0.629211	-0.0466928	0.640158	0.641426	0.599036	0.629517	0.601919	0.637118	0.65751	0.643391
ARL4C	0.866085	0.808903	0.880449	0.846414	0.790325	0.895027	0.887968	0.915386	0.889676	0.891562	0.855726	0.876631	0.84789	0.891554	0.89753	0.890488
ARL4D	0.875213	0.832358	0.891816	0.844574	0.81524	0.915948	0.9009	0.922299	0.911874	0.905414	0.870673	0.891505	0.867688	0.903917	0.915128	0.903735
ARL5A	0.928301	0.91626	0.943008	0.919374	0.908288	0.95541	0.946149	0.962639	0.952872	0.950684	0.923519	0.940805	0.926692	0.951238	0.953593	0.951805
ARL5AP1	0.162159	0.192841	0.177799	0.182728	0.174696	0.200986	0.193842		0.21788	0.194483	0.161904	0.182572	0.160357	0.150176	0.184788	0.169446
ARL5AP2	0.296766	0.246193	0.285443	0.267963	0.258231	0.294205	0.284042	-0.011202	0.287509	0.290223	0.281482	0.270998	0.292493	0.28605	0.292414	0.274862
ARL5AP3	0.471368	0.453841	0.496048	0.470259	0.459737	0.508769	0.49234	0.0715155	0.489834	0.487311	0.488027	0.498015	0.460278	0.502623	0.498558	0.498912
ARL5AP4	0.264036	0.227277	0.257653	0.232375	0.255801	0.232643	0.254874		0.269351	0.240081	0.257695	0.244102	0.250123	0.27428	0.242358	0.266452
ARL5B	0.92621	0.878388	0.939854	0.898997	0.885958	0.945782	0.948745	0.961334	0.950375	0.948351	0.915495	0.937618	0.901856	0.94645	0.947221	0.953795
ARL5C	0.800188	0.778511	0.821403	0.798135	0.758249	0.821236	0.820633	0.818615	0.828975	0.811496	0.802457	0.810506	0.803328	0.817906	0.821348	0.816862
ARL6	0.929984	0.903293	0.933488	0.924005	0.909253	0.941776	0.935916	0.948789	0.940285	0.936927	0.926928	0.934522	0.924652	0.935783	0.937876	0.9417
ARL6IP1	0.917703	0.892881	0.928268	0.903553	0.894916	0.939743	0.930393	0.948009	0.93544	0.938674	0.912313	0.930156	0.910521	0.937652	0.938876	0.938052
ARL6IP1P1	0.294117	0.265291	0.350504	0.273897	0.262219	0.353496	0.312995		0.31226	0.33295	0.300254	0.354184	0.297866	0.301922	0.349694	0.316972
ARL6IP1P2	0.361785	0.274447	0.400338	0.315296	0.224348	0.424293	0.3823	-0.0360643	0.368896	0.406607	0.370736	0.411364	0.35141	0.411879	0.386362	0.376736
ARL6IP1P3	0.404057	0.331119	0.412877	0.399211	0.334313	0.423234	0.408717		0.405426	0.430079	0.392095	0.407093	0.388104	0.386812	0.41351	0.426597
ARL6IP4	0.948826	0.919637	0.955934	0.943723	0.912583	0.962241	0.960439	0.970311	0.960214	0.959364	0.949698	0.950894	0.943561	0.952837	0.959652	0.95992
ARL6IP5	0.911128	0.874642	0.922312	0.874336	0.862163	0.9353	0.92647	0.941647	0.932588	0.9345	0.898574	0.923859	0.902114	0.936358	0.942564	0.934444
ARL6IP6	0.917675	0.896726	0.928499	0.904322	0.893914	0.941632	0.930136	0.947012	0.941705	0.937612	0.911943	0.924812	0.905232	0.93355	0.936552	0.937878
ARL8A	0.930688	0.912027	0.936603	0.920729	0.911299	0.949591	0.936794	0.957226	0.949652	0.947142	0.921533	0.93332	0.920844	0.942532	0.947966	0.940521
ARL8B	0.927028	0.91124	0.939221	0.920196	0.894488	0.942697	0.934215	0.954695	0.945119	0.946187	0.921812	0.936644	0.925658	0.944804	0.943109	0.946982
ARL9	0.750445	0.707574	0.793575	0.726184	0.685085	0.804543	0.788744		0.788392	0.796802	0.748051	0.781264	0.733126	0.789505	0.78999	0.792984
ARMC1	0.953614	0.940398	0.961883	0.947567	0.944042	0.969879	0.964436	0.973434	0.967529	0.966864	0.950804	0.963513	0.952451	0.963217	0.967101	0.969625
ARMC10	0.896383	0.886892	0.923766	0.887362	0.885254	0.929848	0.930106	0.945082	0.934298	0.930345	0.897731	0.920766	0.900981	0.9239	0.932355	0.933526
ARMC10P1	0.398807	0.266942	0.420331	0.359704	0.230116	0.426704	0.419338		0.416195	0.420943	0.373296	0.412285	0.373519	0.414248	0.408778	0.407318
ARMC12	0.77776	0.699383	0.807498	0.721636	0.705132	0.838765	0.802816	0.843444	0.82842	0.828777	0.753259	0.803787	0.750747	0.81949	0.833003	0.825848
ARMC2	0.887877	0.827738	0.895091	0.844545	0.818307	0.912306	0.897076	0.920084	0.905009	0.911062	0.871822	0.896321	0.87029	0.911112	0.909017	0.90858
ARMC3	0.842168	0.791681	0.857062	0.814813	0.765129	0.873714	0.858236	0.875212	0.86417	0.86778	0.837537	0.859905	0.836997	0.864808	0.874277	0.860548
ARMC4	0.824594	0.689583	0.854311	0.751309	0.695145	0.876328	0.867243	-0.00968381	0.871124	0.86977	0.789926	0.846574	0.799184	0.875665	0.876024	0.871144
ARMC4P1	0.528952	0.507002	0.557194	0.529981	0.477964	0.568151	0.549357	0.0523822	0.55792	0.557177	0.542604	0.557006	0.557966	0.569214	0.563723	0.57425
ARMC5	0.921141	0.906176	0.930706	0.912211	0.899282	0.934048	0.93319	0.947197	0.938686	0.938422	0.917264	0.928192	0.914774	0.936471	0.936061	0.934152
ARMC6	0.948167	0.906036	0.955866	0.932049	0.910639	0.964211	0.960069	0.972991	0.964938	0.960418	0.942657	0.95433	0.93669	0.958798	0.96311	0.962306
ARMC7	0.932879	0.914311	0.940483	0.920971	0.906438	0.951358	0.942827	0.955596	0.9485	0.947917	0.928348	0.941233	0.927716	0.95088	0.951148	0.947329
ARMC8	0.938401	0.921841	0.9439	0.930134	0.922402	0.95644	0.948572	0.962915	0.955278	0.953286	0.934165	0.944547	0.930504	0.948877	0.957968	0.957866
ARMC8P1	0.494981	0.44315	0.489405	0.459781	0.428654	0.506602	0.493686		0.50666	0.491977	0.482814	0.502036	0.476659	0.492253	0.510435	0.480607
ARMC9	0.926858	0.899357	0.939827	0.915541	0.896807	0.953592	0.946424	0.955085	0.951952	0.948399	0.920704	0.938226	0.919658	0.9517	0.950072	0.947434
ARMCX1	0.87917	0.825839	0.897882	0.856515	0.811575	0.912475	0.903069	0.924017	0.9125	0.90899	0.869439	0.897273	0.871076	0.908783	0.912319	0.90951
ARMCX2	0.868507	0.824212	0.891375	0.839485	0.825739	0.912376	0.891821	0.922969	0.904829	0.903005	0.847464	0.885724	0.84352	0.898605	0.909168	0.902213
ARMCX3	0.861188	0.82245	0.8732	0.835906	0.825497	0.888515	0.875769	0.899025	0.887688	0.877894	0.856672	0.870996	0.855679	0.876884	0.897718	0.89148
ARMCX4	0.885506	0.851888	0.899976	0.867658	0.85313	0.91106	0.903108	0.926952	0.912061	0.900767	0.877499	0.899393	0.880584	0.905192	0.909109	0.905402
ARMCX5	0.85672	0.842005	0.875024	0.852555	0.838101	0.894479	0.882503	0.913154	0.887306	0.891387	0.863801	0.877125	0.848162	0.887858	0.892571	0.886113
ARMCX6	0.868416	0.812671	0.877958	0.831	0.821771	0.876741	0.880833	0.890557	0.886511	0.878974	0.856561	0.867832	0.848405	0.870241	0.886265	0.89399
ARMCX7P	0.446447	0.354613	0.482144	0.426893	0.2539	0.523591	0.489782	0.541091	0.500374	0.492701	0.430041	0.491504	0.459133	0.499681	0.533095	0.483907
ARMS2	0.565348	0.525064	0.570445	0.543709	0.539268	0.580848	0.565694	0.0138584	0.566744	0.5679	0.554969	0.565871	0.548035	0.566459	0.576324	0.578625
ARMT1	0.92943	0.881433	0.944185	0.90898	0.875938	0.951176	0.939226	0.955617	0.946737	0.944293	0.921349	0.934729	0.914543	0.943866	0.945583	0.945188
ARPC1A	0.955331	0.934975	0.958893	0.941502	0.93269	0.96329	0.959685	0.967487	0.960883	0.962539	0.95464	0.960317	0.951311	0.961946	0.961193	0.963834
ARPC1B	0.943505	0.902925	0.958763	0.916735	0.900943	0.968435	0.958355	0.96825	0.96411	0.966216	0.93751	0.956511	0.938621	0.967964	0.968381	0.966072
ARPC2	0.948281	0.925313	0.955139	0.934537	0.925211	0.966151	0.958179	0.967873	0.962021	0.961803	0.947436	0.957227	0.94114	0.962726	0.961573	0.960908
ARPC3	0.942709	0.930293	0.95667	0.933893	0.920938	0.961669	0.95846	0.965431	0.957789	0.962814	0.940597	0.952859	0.942194	0.957609	0.958719	0.958274
ARPC3P1	0.695711	0.674839	0.695337	0.676472	0.657705	0.698519	0.703461	-0.0373829	0.701902	0.696678	0.69022	0.692188	0.674459	0.702752	0.705572	0.702063
ARPC3P2	0.422321	0.404577	0.457081	0.422686	0.399064	0.464654	0.435479		0.460436	0.464197	0.412984	0.462466	0.406768	0.444121	0.441371	0.451957
ARPC3P5	0.352303	0.286529	0.397621	0.306757	0.227635	0.390683	0.403365	-0.016274	0.410619	0.382436	0.348842	0.393582	0.344808	0.423716	0.406932	0.399562
ARPC4	0.933201	0.921889	0.948489	0.925787	0.911361	0.958714	0.947599	0.963394	0.956672	0.954266	0.934542	0.943974	0.934098	0.95469	0.958345	0.955002
ARPC4-TTLL3	0.846753	0.821761	0.872906	0.832322	0.7964	0.89058	0.872298	0.889197	0.882291	0.877296	0.844756	0.868574	0.835086	0.874347	0.886467	0.871177
ARPC5	0.927454	0.89013	0.941917	0.901158	0.88366	0.952704	0.942011	0.96163	0.949349	0.9527	0.921558	0.941376	0.921141	0.953017	0.955687	0.950338
ARPC5L	0.932288	0.913307	0.940316	0.918765	0.914718	0.949385	0.946959	0.958801	0.949453	0.948594	0.92368	0.939069	0.926118	0.94593	0.949753	0.946442
ARPIN	0.86588	0.826266	0.895758	0.844144	0.806364	0.911973	0.890761	0.91297	0.904137	0.901463	0.852499	0.885644	0.854262	0.900473	0.907839	0.902555
ARPP19	0.928555	0.907855	0.943845	0.921364	0.904336	0.950822	0.94957	0.965817	0.954129	0.951629	0.924533	0.947207	0.9266	0.945919	0.952261	0.950019
ARPP21	0.708706	0.557213	0.735828	0.66279	0.552845	0.760289	0.738599	0.0131313	0.751054	0.758686	0.703706	0.744778	0.712147	0.753545	0.763597	0.744656
ARR3	0.773225	0.720913	0.79016	0.737527	0.69288	0.814832	0.792525	0.807755	0.799195	0.80298	0.767355	0.780569	0.750139	0.808101	0.809205	0.799596
ARRB1	0.836589	0.777237	0.869432	0.802789	0.753303	0.895508	0.873677	0.917131	0.888819	0.880968	0.828991	0.867299	0.824573	0.881189	0.893128	0.878032
ARRB2	0.94824	0.929528	0.959449	0.934336	0.911121	0.966536	0.957081	0.965607	0.962692	0.964075	0.93917	0.958759	0.94289	0.962622	0.964824	0.958856
ARRDC1	0.950105	0.942183	0.956252	0.945616	0.93587	0.961309	0.955474	0.962257	0.958975	0.95877	0.94789	0.954103	0.945239	0.959768	0.959242	0.957051
ARRDC2	0.915256	0.889604	0.930477	0.897007	0.901825	0.943823	0.931315	0.950213	0.940022	0.933249	0.903088	0.924985	0.900907	0.935006	0.940126	0.936566
ARRDC3	0.824009	0.746842	0.846031	0.781078	0.754414	0.867713	0.85394	0.895912	0.866326	0.86422	0.808194	0.846312	0.800247	0.859162	0.871577	0.861528
ARRDC4	0.818509	0.695283	0.83249	0.785167	0.691589	0.851604	0.835803	0.867985	0.838668	0.837434	0.80528	0.824086	0.802981	0.840657	0.841721	0.84105
ARRDC5	0.835097	0.825099	0.849273	0.828714	0.829356	0.853802	0.839364	0.0106835	0.840837	0.856339	0.834485	0.84868	0.844857	0.858626	0.851041	0.839217
ARSA	0.937142	0.911829	0.941524	0.926695	0.911807	0.955925	0.946289	0.96386	0.956107	0.949033	0.930936	0.944181	0.928358	0.948623	0.953753	0.949586
ARSB	0.923626	0.896147	0.931047	0.904931	0.886965	0.941023	0.93173	0.939509	0.939067	0.942049	0.919807	0.936781	0.920798	0.942212	0.942551	0.94019
ARSD	0.872521	0.812171	0.900957	0.864924	0.815624	0.916644	0.90571	0.926305	0.908124	0.912658	0.874266	0.899903	0.864456	0.906847	0.911128	0.913376
ARSDP1	0.438856	0.375949	0.489176	0.393644	0.372915	0.544411	0.536011	-0.0204765	0.537025	0.521056	0.391057	0.443111	0.396674	0.502756	0.530856	0.529729
ARSE	0.817457	0.769518	0.831232	0.789606	0.768579	0.850841	0.824696	0.854497	0.839251	0.840367	0.809189	0.835138	0.806039	0.834033	0.854773	0.840974
ARSEP1	0.388686	0.329546	0.388543	0.332311	0.312623	0.398608	0.403006		0.406701	0.406063	0.344887	0.407328	0.336533	0.415452	0.3893	0.401342
ARSF	0.716934	0.687942	0.734208	0.690401	0.684403	0.743819	0.737954	-0.0685882	0.740771	0.740885	0.709664	0.731632	0.715036	0.734991	0.751716	0.745826
ARSFP1	0.324993	0.345175	0.360587	0.337822	0.343314	0.368918	0.386241		0.381488	0.375167	0.323964	0.363813	0.32946	0.352399	0.3617	0.389932
ARSG	0.874672	0.818281	0.894637	0.851158	0.797884	0.90221	0.890333	0.913203	0.897311	0.893187	0.877764	0.896026	0.873556	0.90056	0.906454	0.896643
ARSH	0.528176	0.493483	0.559464	0.500777	0.495701	0.577839	0.556227	0.568754	0.562261	0.568828	0.526768	0.557368	0.529498	0.587491	0.567724	0.569009
ARSI	0.82466	0.794871	0.82913	0.808903	0.778759	0.847776	0.837342	0.874892	0.84871	0.834478	0.813897	0.831436	0.807075	0.833557	0.848166	0.844027
ARSJ	0.914703	0.89503	0.923311	0.900322	0.892942	0.929771	0.923647	0.940001	0.928728	0.926931	0.911036	0.921577	0.908671	0.922527	0.927672	0.926335
ARSK	0.919004	0.895868	0.936491	0.897384	0.896453	0.943985	0.933028	0.947978	0.938846	0.93569	0.917986	0.932738	0.913998	0.936531	0.937759	0.936252
ART1	0.548121	0.486097	0.561594	0.506723	0.492726	0.571697	0.569492	-0.0169271	0.5598	0.591103	0.540912	0.580657	0.539099	0.582329	0.552366	0.57344
ART2BP	0.220997	0.224037	0.222562	0.227241	0.221333	0.238862	0.231158	0.251651	0.227442	0.23621	0.228319	0.208661	0.233716	0.231342	0.233769	0.216222
ART2P	0.50559	0.475511	0.511651	0.491579	0.46097	0.521543	0.516367	-0.023201	0.52336	0.522794	0.501765	0.512042	0.507227	0.523514	0.522267	0.519613
ART3	0.814579	0.762855	0.841992	0.791926	0.771978	0.848616	0.838528	0.852567	0.835908	0.850449	0.817547	0.853492	0.822212	0.854247	0.854464	0.845453
ART4	0.82037	0.705548	0.845889	0.774975	0.694044	0.857222	0.841817	0.844731	0.847032	0.848184	0.812604	0.840742	0.785969	0.850291	0.856269	0.84368
ART5	0.79442	0.726666	0.795126	0.772324	0.731743	0.812109	0.796334	0.807837	0.800269	0.799729	0.784701	0.797329	0.7749	0.801978	0.807254	0.802828
ARTN	0.848341	0.807676	0.85933	0.822466	0.788115	0.872157	0.86305	0.875534	0.868931	0.876653	0.845472	0.858867	0.821751	0.864433	0.875902	0.864171
ARV1	0.926293	0.886305	0.93871	0.897836	0.882851	0.945859	0.939592	0.955033	0.943796	0.943563	0.918721	0.937352	0.918084	0.940447	0.941688	0.947079
ARVCF	0.896145	0.847413	0.915025	0.879307	0.852246	0.92768	0.914222	0.948987	0.924038	0.927193	0.894877	0.915293	0.889897	0.928942	0.925779	0.926115
AS3MT	0.780638	0.737844	0.811838	0.748605	0.725099	0.835464	0.813531	0.843822	0.822999	0.824744	0.763026	0.816335	0.751349	0.829693	0.835845	0.817264
ASAH1	0.906111	0.855964	0.917124	0.869069	0.84022	0.927485	0.924822	0.932596	0.924495	0.926934	0.893199	0.912697	0.883975	0.924144	0.931526	0.920206
ASAH2	0.863032	0.815537	0.873957	0.839904	0.811984	0.887976	0.87658	0.905408	0.879008	0.885113	0.859312	0.868633	0.857646	0.881892	0.882917	0.87803
ASAH2B	0.877722	0.844871	0.885088	0.868885	0.842722	0.895591	0.888791	0.912051	0.89748	0.887492	0.876202	0.88736	0.870385	0.893801	0.898487	0.891293
ASAP1	0.903339	0.82507	0.92099	0.890272	0.835621	0.932927	0.924899	0.940332	0.922717	0.923202	0.896882	0.915329	0.898847	0.921642	0.928106	0.926207
ASAP2	0.894537	0.865703	0.91791	0.882397	0.872438	0.927536	0.916207	0.944181	0.923288	0.924975	0.894331	0.913762	0.89242	0.929895	0.931157	0.923117
ASAP3	0.905693	0.875485	0.919664	0.886081	0.876127	0.927571	0.920817	0.936148	0.92573	0.923344	0.89797	0.918141	0.898254	0.927279	0.928979	0.92359
ASB1	0.926755	0.900802	0.937205	0.914059	0.898428	0.948334	0.93488	0.955897	0.941477	0.94249	0.920806	0.935028	0.920447	0.937667	0.946243	0.941264
ASB10	0.361299	0.251203	0.361453	0.335623	0.261275	0.394631	0.373699		0.380364	0.387319	0.362366	0.383729	0.33955	0.399619	0.424945	0.368573
ASB11	0.735861	0.652576	0.77021	0.685172	0.611115	0.791539	0.770096	0.787279	0.781663	0.793721	0.734326	0.768349	0.724652	0.78871	0.781155	0.783671
ASB12	0.685609	0.560802	0.70694	0.64946	0.579404	0.747146	0.721474	-0.0557446	0.71911	0.737617	0.683313	0.712675	0.694251	0.730004	0.747214	0.726021
ASB13	0.863786	0.797001	0.894833	0.835656	0.790533	0.91216	0.894497	0.934288	0.909862	0.909475	0.853945	0.89378	0.856389	0.908358	0.914603	0.907324
ASB14	0.875077	0.831388	0.899371	0.86036	0.841176	0.909199	0.892994	0.918966	0.905301	0.908756	0.871941	0.90152	0.871585	0.909338	0.910486	0.91064
ASB15	0.644322	0.571721	0.677756	0.58453	0.549715	0.656838	0.66221		0.66233	0.681709	0.625973	0.66047	0.644602	0.699894	0.677473	0.664861
ASB16	0.908998	0.865624	0.920818	0.879024	0.8477	0.939735	0.919695	0.94276	0.929107	0.928738	0.896898	0.916159	0.896973	0.92525	0.938138	0.924208
ASB17	0.393507	0.378933	0.413866	0.393106	0.372375	0.408448	0.419388		0.398153	0.392896	0.379713	0.391036	0.389854	0.394531	0.415402	0.404627
ASB18	0.901838	0.863461	0.91346	0.895823	0.839892	0.918233	0.91047	0.909095	0.917241	0.91835	0.901118	0.914769	0.900837	0.915666	0.917976	0.917413
ASB2	0.781445	0.69915	0.834851	0.734062	0.70104	0.85848	0.825018	0.864535	0.839803	0.847966	0.767834	0.820241	0.757509	0.845285	0.857031	0.838389
ASB3	0.933165	0.927655	0.94651	0.930806	0.918708	0.957579	0.942822	0.957736	0.949829	0.95327	0.921857	0.947755	0.926266	0.952585	0.952663	0.945184
ASB4	0.899962	0.830718	0.910017	0.870739	0.822217	0.921335	0.914115	0.924603	0.917085	0.920088	0.889555	0.91121	0.88853	0.914793	0.921599	0.913093
ASB5	0.633371	0.512408	0.624834	0.547365	0.507061	0.643418	0.635986	0.0367829	0.649467	0.66177	0.623125	0.65981	0.574734	0.6684	0.638149	0.665215
ASB6	0.94589	0.930572	0.959521	0.934855	0.926306	0.964904	0.964789	0.968393	0.964684	0.962466	0.943714	0.955808	0.940544	0.962792	0.961809	0.964087
ASB7	0.950046	0.93554	0.954839	0.947108	0.935864	0.960736	0.954397	0.966387	0.962057	0.957726	0.944862	0.949208	0.944847	0.949807	0.955363	0.95946
ASB8	0.932527	0.905506	0.942806	0.920489	0.863374	0.959762	0.947446	0.962548	0.956725	0.958586	0.916453	0.948079	0.92516	0.95802	0.96246	0.957012
ASB9	0.756489	0.606796	0.789509	0.699967	0.586763	0.818899	0.797068	0.856961	0.805325	0.800641	0.731075	0.785809	0.725705	0.811311	0.810833	0.817178
ASB9P1	0.659147	0.621648	0.674642	0.628279	0.611891	0.702369	0.680475	-0.164198	0.682467	0.69589	0.642617	0.677917	0.631189	0.692117	0.690667	0.681283
ASCC1	0.915647	0.900246	0.930331	0.901535	0.898643	0.940421	0.932257	0.940808	0.932191	0.937948	0.905671	0.934609	0.908399	0.934678	0.939679	0.935171
ASCC2	0.925445	0.902016	0.946695	0.910052	0.896542	0.953109	0.944007	0.960243	0.948992	0.951021	0.926543	0.936623	0.921252	0.94969	0.955512	0.945422
ASCC3	0.953358	0.938564	0.962895	0.946998	0.926546	0.964844	0.961291	0.971136	0.966242	0.962512	0.951036	0.963684	0.948793	0.96521	0.963325	0.964216
ASF1A	0.928146	0.913001	0.933376	0.916569	0.910328	0.942976	0.932558	0.951243	0.943053	0.940363	0.919643	0.92659	0.920572	0.938518	0.944168	0.935051
ASF1B	0.946016	0.918516	0.960405	0.932583	0.915543	0.968744	0.961039	0.975563	0.964472	0.965927	0.935713	0.952628	0.93073	0.960472	0.963037	0.965842
ASGR1	0.853397	0.784007	0.875933	0.822963	0.767392	0.902953	0.876313	0.913585	0.89427	0.902736	0.845283	0.878204	0.828563	0.896564	0.906733	0.889553
ASGR2	0.854032	0.819691	0.865566	0.839087	0.81497	0.867548	0.866992	0.0115927	0.865665	0.864377	0.863594	0.860569	0.846273	0.868635	0.87391	0.862937
ASH2L	0.936474	0.925093	0.946538	0.927936	0.922485	0.947549	0.943139	0.951822	0.944988	0.948419	0.93638	0.941897	0.93292	0.947902	0.949638	0.947588
ASH2LP1	0.456484	0.425542	0.47124	0.441636	0.428792	0.48478	0.464611		0.481519	0.485807	0.44197	0.473696	0.452272	0.481487	0.490534	0.481391
ASIC1	0.857059	0.824212	0.892795	0.846133	0.816623	0.905899	0.887678	0.921552	0.900149	0.900051	0.851438	0.885193	0.84861	0.902236	0.905156	0.896585
ASIC2	0.770167	0.738988	0.783108	0.743809	0.720734	0.798064	0.789864	0.0377893	0.7973	0.794245	0.763127	0.77793	0.752665	0.793489	0.793797	0.790091
ASIC3	0.888881	0.850408	0.889449	0.865482	0.826196	0.910646	0.901299	0.930313	0.910739	0.910765	0.870695	0.894461	0.873317	0.894676	0.902173	0.91301
ASIC4	0.84975	0.800294	0.866634	0.817627	0.788339	0.87997	0.866511	0.872908	0.872363	0.873645	0.841065	0.859636	0.835618	0.878479	0.884651	0.873012
ASIC5	0.494142	0.417003	0.531203	0.458214	0.429556	0.538014	0.522974		0.523547	0.507933	0.489379	0.477688	0.485269	0.519617	0.526328	0.534559
ASIP	0.572233	0.563464	0.617527	0.57337	0.559769	0.647385	0.603933	-0.156399	0.631911	0.627263	0.584554	0.618769	0.572374	0.633257	0.654709	0.633331
ASL	0.908071	0.863825	0.921575	0.899155	0.871914	0.931833	0.923205	0.942102	0.930147	0.927932	0.906137	0.9188	0.903616	0.925221	0.929259	0.927912
ASLP1	0.864123	0.843078	0.87886	0.852758	0.818461	0.885197	0.87589	-0.0577199	0.878609	0.881728	0.855357	0.875537	0.855165	0.880146	0.881823	0.879165
ASMT	0.738935	0.69515	0.760223	0.717945	0.690614	0.769713	0.754328	-0.0800875	0.750418	0.761084	0.732064	0.757817	0.715445	0.764721	0.767502	0.758098
ASMTL	0.891394	0.86564	0.898114	0.875084	0.860929	0.906515	0.902179	0.926533	0.907922	0.902884	0.882204	0.898358	0.885461	0.907727	0.905259	0.909389
ASNA1	0.942617	0.914614	0.946741	0.931517	0.906095	0.956682	0.951706	0.962747	0.955243	0.952188	0.935846	0.948288	0.930546	0.953359	0.951762	0.954807
ASNS	0.870262	0.832842	0.889284	0.846276	0.827843	0.901812	0.890753	0.928131	0.905738	0.903493	0.860486	0.892271	0.852705	0.894433	0.900188	0.90026
ASNSD1	0.95057	0.934752	0.954234	0.941858	0.935624	0.96241	0.955272	0.96819	0.958916	0.959444	0.947867	0.953288	0.947829	0.95777	0.96023	0.958145
ASNSP1	0.680397	0.572641	0.718028	0.645209	0.579996	0.744887	0.727014		0.747303	0.729818	0.663817	0.728252	0.648473	0.738654	0.73146	0.747757
ASNSP3	0.575175	0.552616	0.593791	0.568477	0.554331	0.592811	0.592631	-0.0316767	0.598556	0.609518	0.576209	0.586768	0.558515	0.593885	0.60292	0.61514
ASNSP4	0.377704	0.327792	0.389325	0.345854	0.272194	0.365718	0.368294		0.382603	0.391536	0.353464	0.38338	0.354535	0.37429	0.375739	0.378866
ASNSP6	0.494039	0.471884	0.531152	0.481026	0.472823	0.501245	0.511874		0.509847	0.507228	0.518475	0.529376	0.50503	0.525336	0.50673	0.508657
ASPA	0.92323	0.869565	0.936638	0.899441	0.886714	0.946161	0.934605	0.943396	0.93918	0.945528	0.922721	0.937848	0.918765	0.945614	0.948445	0.938519
ASPDH	0.803491	0.772607	0.806048	0.778814	0.760113	0.834265	0.819964	0.841243	0.829552	0.830504	0.798948	0.812096	0.799896	0.820404	0.833449	0.82312
ASPG	0.756372	0.73191	0.778927	0.740868	0.723404	0.78582	0.759846	0.788732	0.781497	0.781478	0.753409	0.781551	0.755024	0.78491	0.794497	0.779931
ASPH	0.92216	0.901027	0.934503	0.913578	0.893135	0.942315	0.934317	0.952504	0.94243	0.939806	0.918319	0.938254	0.913357	0.944224	0.943887	0.938226
ASPHD1	0.863834	0.821655	0.884808	0.842786	0.812477	0.897815	0.885738	0.906063	0.889969	0.894138	0.865141	0.881592	0.857199	0.898825	0.898218	0.889489
ASPHD2	0.869949	0.835068	0.890237	0.846944	0.823057	0.907479	0.892389	0.923626	0.903887	0.908008	0.860903	0.886459	0.852191	0.906441	0.908114	0.905581
ASPM	0.945788	0.918021	0.958153	0.933589	0.907789	0.972327	0.967905	0.976315	0.970368	0.968672	0.938794	0.958143	0.924899	0.967769	0.969257	0.969575
ASPN	0.824511	0.76098	0.832178	0.785912	0.749093	0.856982	0.839743	0.860332	0.850231	0.850771	0.816523	0.839362	0.816676	0.852436	0.849748	0.849623
ASPRV1	0.832187	0.796653	0.846845	0.809133	0.80059	0.867818	0.850595	0.869032	0.854994	0.8658	0.82189	0.849994	0.812225	0.860882	0.871284	0.852496
ASPSCR1	0.937838	0.922443	0.949946	0.93339	0.919331	0.956489	0.951785	0.962534	0.956417	0.956054	0.93671	0.946548	0.929645	0.951951	0.95588	0.955584
ASRGL1	0.817333	0.762715	0.852329	0.801177	0.769133	0.860464	0.845463	0.883148	0.855846	0.869148	0.815199	0.846166	0.794514	0.85725	0.87421	0.85122
ASS1	0.848345	0.794654	0.883593	0.827037	0.786738	0.901128	0.876657	0.916722	0.892587	0.901201	0.844201	0.874066	0.842176	0.897699	0.901945	0.886115
ASS1P1	0.679571	0.654563	0.712903	0.657162	0.65703	0.7552	0.715041	0.0563503	0.74445	0.735646	0.66797	0.722813	0.664974	0.728525	0.741869	0.730567
ASS1P10	0.593925	0.554131	0.616582	0.573108	0.537839	0.639285	0.598988		0.633523	0.623905	0.587827	0.619208	0.600654	0.622838	0.631184	0.626745
ASS1P11	0.45988	0.374448	0.460957	0.405916	0.330184	0.450666	0.447282		0.456791	0.441453	0.465281	0.462923	0.433366	0.46057	0.457038	0.435247
ASS1P12	0.804702	0.771217	0.814628	0.792927	0.760654	0.825051	0.819396	0.836414	0.819137	0.812577	0.799528	0.815654	0.791699	0.811849	0.817725	0.821081
ASS1P2	0.691693	0.682868	0.716653	0.688704	0.678664	0.72759	0.709831	-0.150218	0.728879	0.719601	0.688348	0.716112	0.688125	0.723977	0.731084	0.718107
ASS1P4	0.362787	0.333934	0.391414	0.363889	0.307875	0.376935	0.380391		0.397596	0.37998	0.36289	0.370168	0.374575	0.374887	0.394238	0.370264
ASS1P5	0.398882	0.401147	0.448653	0.389052	0.357763	0.42839	0.394769		0.395968	0.430396	0.409858	0.422637	0.412083	0.433379	0.429662	0.419272
ASS1P6	0.324916	0.324616	0.324518	0.312169	0.305191	0.329352	0.350808		0.368764	0.337396	0.330386	0.356071	0.332314	0.373209	0.359515	0.353549
ASS1P7	0.383598	0.363549	0.416263	0.374585	0.348138	0.434129	0.408378		0.395608	0.415765	0.386476	0.415421	0.370097	0.41302	0.426735	0.393595
ASS1P9	0.376764	0.380817	0.397675	0.381853	0.354131	0.436914	0.424369		0.427256	0.440314	0.371467	0.431119	0.406281	0.398589	0.42492	0.412758
ASTE1	0.91921	0.891654	0.926436	0.900302	0.894238	0.938913	0.930022	0.947892	0.935746	0.938211	0.906175	0.92092	0.904853	0.93524	0.93424	0.937623
ASTL	0.757477	0.718039	0.770192	0.735585	0.68407	0.807969	0.768154	-0.0451863	0.805831	0.796898	0.746902	0.772789	0.742749	0.78745	0.803508	0.795214
ASTN1	0.821114	0.803348	0.82098	0.80689	0.787883	0.837998	0.827056	0.841026	0.832405	0.833789	0.813814	0.826708	0.812954	0.84128	0.84401	0.834336
ASTN2	0.92252	0.904646	0.930048	0.911874	0.894802	0.943877	0.932726	0.949144	0.940623	0.94227	0.911985	0.932875	0.919428	0.939914	0.942143	0.935948
ASUN	0.95223	0.94117	0.962306	0.944715	0.938217	0.966764	0.963962	0.974304	0.966603	0.967623	0.951229	0.95902	0.947393	0.964334	0.965291	0.967151
ASXL1	0.944535	0.913512	0.954493	0.940461	0.909815	0.966421	0.960102	0.972983	0.962789	0.959325	0.941104	0.953272	0.938527	0.957839	0.962924	0.959854
ASXL2	0.925066	0.861654	0.942684	0.891295	0.844521	0.948366	0.943071	0.956092	0.947875	0.948658	0.917276	0.935748	0.907316	0.945858	0.950177	0.949021
ASXL3	0.833914	0.776831	0.856986	0.821994	0.788786	0.866005	0.858834	0.872981	0.8592	0.862266	0.835173	0.851419	0.840539	0.857322	0.866194	0.859538
ASZ1	0.871059	0.853888	0.869125	0.86822	0.86234	0.872074	0.873319	0.860317	0.872099	0.873161	0.865059	0.869348	0.869073	0.876488	0.87403	0.871223
ATAD1	0.92132	0.904018	0.937978	0.914983	0.902386	0.941826	0.934803	0.941945	0.938336	0.934788	0.911699	0.931973	0.917334	0.93382	0.937019	0.936555
ATAD2	0.94771	0.91033	0.954645	0.939904	0.904192	0.964002	0.960191	0.97077	0.962973	0.962162	0.941378	0.951989	0.934209	0.958805	0.959533	0.962595
ATAD2B	0.948796	0.920259	0.953014	0.939675	0.924325	0.963649	0.954711	0.96705	0.959777	0.961434	0.939482	0.951492	0.940328	0.961104	0.960181	0.962376
ATAD3A	0.958498	0.926669	0.964253	0.940013	0.926061	0.971746	0.970081	0.979825	0.972089	0.972482	0.945966	0.960767	0.946348	0.971188	0.970899	0.973396
ATAD3B	0.921519	0.86557	0.940461	0.884602	0.866254	0.955092	0.945897	0.959186	0.951052	0.949656	0.889468	0.932734	0.895479	0.946671	0.951866	0.948763
ATAD3C	0.85978	0.794133	0.879889	0.83986	0.774884	0.895374	0.876938	0.900835	0.887413	0.891279	0.851525	0.878671	0.854728	0.887427	0.890256	0.882687
ATAD5	0.962963	0.938021	0.969301	0.949753	0.923794	0.97447	0.970951	0.979808	0.97648	0.9728	0.952493	0.967079	0.947849	0.969812	0.975129	0.975019
ATAT1	0.91328	0.856567	0.937595	0.89309	0.846512	0.941835	0.938194	0.954696	0.942086	0.940762	0.908395	0.93327	0.901193	0.940875	0.942902	0.942775
ATCAY	0.904055	0.854818	0.926107	0.880952	0.850976	0.938149	0.922263	0.931157	0.929643	0.927006	0.898845	0.931183	0.905083	0.928529	0.939792	0.929075
ATE1	0.941717	0.92366	0.954675	0.934738	0.918106	0.959367	0.951507	0.962034	0.953664	0.955723	0.945199	0.950178	0.939362	0.958827	0.957736	0.954103
ATE1-AS1	0.719961	0.641666	0.741689	0.692353	0.632633	0.747853	0.735291	0.774742	0.738252	0.750683	0.691439	0.73313	0.686486	0.74487	0.740009	0.739365
ATF1P1	0.507032	0.468848	0.524019	0.47815	0.473603	0.518729	0.496559		0.505854	0.519605	0.49685	0.500183	0.488647	0.514465	0.48525	0.510297
ATF4P1	0.68891	0.610595	0.699397	0.643031	0.598474	0.706506	0.70252	0.681534	0.709147	0.707342	0.67041	0.696726	0.672879	0.710867	0.703145	0.706289
ATF4P2	0.687259	0.613331	0.695745	0.643557	0.605591	0.702133	0.701044		0.705978	0.708668	0.668391	0.697862	0.663961	0.719005	0.698629	0.707382
ATF4P3	0.521208	0.480561	0.578697	0.504013	0.459858	0.589243	0.548159	-0.141546	0.570087	0.562348	0.523495	0.552566	0.532267	0.578413	0.582836	0.566135
ATF4P4	0.622058	0.551492	0.648845	0.578907	0.510301	0.685736	0.656745	-0.0256881	0.654426	0.664516	0.599995	0.6461	0.582972	0.672432	0.678137	0.652846
ATF7IP	0.923325	0.891372	0.940248	0.911691	0.894983	0.949252	0.944668	0.958455	0.950903	0.949063	0.916743	0.931213	0.919653	0.948144	0.946802	0.947151
ATF7IP2	0.859436	0.812722	0.876196	0.823948	0.810255	0.886684	0.87104	0.900584	0.883771	0.887447	0.840997	0.869008	0.845066	0.885411	0.880783	0.880748
ATG10	0.878541	0.842493	0.892822	0.855606	0.820897	0.914286	0.903609	0.918727	0.908061	0.913247	0.868112	0.90091	0.865434	0.911024	0.917297	0.907379
ATG101	0.950877	0.921027	0.95722	0.935176	0.916831	0.962218	0.961511	0.967579	0.96602	0.962495	0.942768	0.956294	0.93715	0.96402	0.965487	0.963974
ATG12	0.945617	0.92164	0.952905	0.92906	0.918739	0.957227	0.95187	0.962107	0.95386	0.956114	0.941716	0.951625	0.942307	0.955372	0.95539	0.956858
ATG12P2	0.678566	0.674986	0.682395	0.676168	0.668786	0.692388	0.687674	0.692948	0.685579	0.67958	0.679504	0.677084	0.674152	0.694179	0.686549	0.691437
ATG13	0.928907	0.914092	0.939454	0.919555	0.913893	0.952615	0.945884	0.965483	0.955447	0.952158	0.924404	0.940269	0.92116	0.943699	0.949185	0.953165
ATG14	0.911471	0.86705	0.928239	0.883056	0.866557	0.946688	0.93057	0.957084	0.941519	0.942953	0.899346	0.932465	0.899873	0.937884	0.939783	0.938142
ATG16L1	0.919261	0.886126	0.930429	0.888643	0.889234	0.938199	0.927897	0.948733	0.938932	0.934211	0.898228	0.923422	0.906189	0.934898	0.934649	0.93574
ATG16L2	0.923082	0.888181	0.93517	0.905334	0.883955	0.945144	0.942349	0.953436	0.946171	0.940518	0.918646	0.93534	0.910161	0.942875	0.945713	0.943313
ATG2A	0.925865	0.897903	0.938035	0.907708	0.893866	0.951619	0.940236	0.960571	0.951268	0.948814	0.918531	0.94139	0.913457	0.944733	0.948545	0.944769
ATG2B	0.940348	0.918016	0.952026	0.930974	0.906325	0.957016	0.959034	0.964737	0.955507	0.955048	0.937107	0.950034	0.934845	0.952908	0.957888	0.95501
ATG3	0.934652	0.919761	0.947175	0.919817	0.916304	0.955038	0.954127	0.962087	0.953401	0.953181	0.932209	0.945623	0.936217	0.951747	0.958655	0.952205
ATG3P1	0.443594	0.41678	0.470153	0.440279	0.44201	0.437288	0.452394		0.443844	0.44274	0.442334	0.463476	0.428235	0.448306	0.411157	0.446963
ATG4A	0.909875	0.881418	0.918904	0.893603	0.873381	0.935258	0.920015	0.946621	0.931022	0.927026	0.903899	0.912571	0.904076	0.924396	0.933422	0.927479
ATG4AP1	0.267725	0.265297	0.271701	0.262942	0.255457	0.244294	0.281807	0.124354	0.277465	0.268247	0.288268	0.288995	0.2663	0.283964	0.292952	0.247571
ATG4B	0.948614	0.935313	0.960433	0.940253	0.930381	0.964766	0.957295	0.966446	0.957891	0.959953	0.950681	0.95418	0.943929	0.959355	0.961359	0.961628
ATG4C	0.930948	0.911443	0.94258	0.922046	0.913779	0.951598	0.941889	0.958508	0.950631	0.950513	0.925327	0.937596	0.92723	0.946259	0.94699	0.948357
ATG4D	0.926093	0.890087	0.939553	0.910006	0.876105	0.953562	0.943065	0.962539	0.949589	0.94854	0.918812	0.937941	0.916335	0.948511	0.952161	0.949209
ATG5	0.942723	0.923834	0.94752	0.934749	0.921969	0.956513	0.952887	0.961801	0.952093	0.953613	0.943392	0.948759	0.942288	0.951843	0.952922	0.953487
ATG7	0.928458	0.902332	0.945074	0.916132	0.895868	0.951865	0.942506	0.953453	0.945198	0.949981	0.924992	0.937724	0.918616	0.944499	0.947064	0.945356
ATG9A	0.928202	0.903011	0.938086	0.920425	0.900032	0.938038	0.932192	0.950719	0.942286	0.940689	0.918784	0.929005	0.916132	0.934961	0.938376	0.939017
ATG9B	0.834089	0.760823	0.86299	0.793399	0.730812	0.874932	0.86056	0.888346	0.873505	0.874046	0.823566	0.861161	0.814199	0.87142	0.878408	0.868534
ATHL1	0.889702	0.846478	0.922961	0.854692	0.824229	0.928506	0.927733	0.94098	0.930467	0.930546	0.872366	0.913888	0.871843	0.924601	0.931215	0.92691
ATIC	0.933811	0.901969	0.951514	0.919732	0.901728	0.958267	0.954059	0.964842	0.954778	0.956993	0.933396	0.951962	0.929218	0.955094	0.958844	0.955813
ATL1	0.848444	0.802343	0.866854	0.831395	0.793597	0.890518	0.875373	0.907424	0.884171	0.881247	0.845505	0.862669	0.836813	0.887055	0.891263	0.878249
ATL2	0.940024	0.911013	0.949416	0.930244	0.913367	0.960844	0.951032	0.963236	0.955588	0.954767	0.927906	0.950528	0.928918	0.954554	0.957863	0.953183
ATL3	0.896244	0.857844	0.927755	0.873124	0.856512	0.932508	0.927369	0.94222	0.927882	0.931434	0.900392	0.922332	0.893483	0.934652	0.935682	0.928619
ATM	0.93203	0.905828	0.944202	0.910438	0.897618	0.954426	0.946987	0.963285	0.954329	0.953563	0.917966	0.941495	0.917454	0.948446	0.952136	0.953547
ATN1	0.944089	0.866458	0.954005	0.926429	0.863724	0.96622	0.960448	0.973782	0.966265	0.96373	0.930448	0.953166	0.931707	0.965275	0.96448	0.965162
ATOX1	0.905184	0.873464	0.916945	0.896635	0.85372	0.927688	0.919548	0.935781	0.927522	0.924836	0.90286	0.91427	0.905228	0.930918	0.923973	0.924747
ATP10A	0.819706	0.732002	0.866054	0.763418	0.733282	0.896658	0.872777	0.913734	0.890997	0.893486	0.806122	0.852736	0.791842	0.881139	0.893055	0.882273
ATP10B	0.905915	0.844063	0.918653	0.882146	0.842716	0.933369	0.913462	0.93168	0.918278	0.929693	0.903137	0.919832	0.900973	0.930329	0.938646	0.920955
ATP10D	0.875934	0.854261	0.902387	0.855351	0.839471	0.912059	0.903731	0.919579	0.909062	0.911163	0.874225	0.905631	0.876911	0.910145	0.913924	0.902617
ATP11A	0.855949	0.781316	0.882488	0.844293	0.755106	0.900167	0.884566	0.919789	0.898083	0.896931	0.850218	0.865307	0.837484	0.896378	0.895476	0.893665
ATP11B	0.940185	0.903965	0.94816	0.926013	0.895588	0.953738	0.949161	0.962489	0.954186	0.955338	0.936542	0.948642	0.93242	0.953916	0.952923	0.955261
ATP11C	0.898041	0.868315	0.915191	0.878384	0.871427	0.92012	0.913734	0.934802	0.918824	0.920862	0.901541	0.905907	0.899991	0.919384	0.923169	0.919014
ATP12A	0.716751	0.620901	0.740433	0.681204	0.644855	0.760039	0.737518	0.753227	0.739064	0.753986	0.696884	0.734999	0.700637	0.75247	0.755624	0.744894
ATP13A1	0.939281	0.928118	0.955149	0.932649	0.927515	0.96017	0.957231	0.969274	0.958787	0.961206	0.936734	0.955694	0.938216	0.956329	0.961656	0.964908
ATP13A2	0.918527	0.892647	0.931644	0.907689	0.880519	0.938504	0.93324	0.948788	0.939536	0.937212	0.912288	0.932542	0.914073	0.939581	0.942796	0.935225
ATP13A3	0.924425	0.901794	0.942917	0.915711	0.892489	0.953886	0.945357	0.959734	0.948416	0.94802	0.918954	0.941642	0.919794	0.947008	0.954371	0.94888
ATP13A4	0.80843	0.757358	0.829367	0.785194	0.759034	0.840429	0.829163	0.844371	0.831301	0.835798	0.797947	0.822587	0.801128	0.837069	0.834894	0.8322
ATP13A5	0.733649	0.710437	0.749019	0.71925	0.699435	0.763721	0.755343	0.75154	0.765358	0.762497	0.728407	0.75465	0.728484	0.742174	0.757628	0.757683
ATP1A1	0.895398	0.85384	0.910074	0.86169	0.836727	0.925746	0.908528	0.922619	0.916235	0.922533	0.90024	0.914911	0.90052	0.915654	0.920311	0.910831
ATP1A2	0.842645	0.76218	0.873903	0.821919	0.775352	0.878182	0.857025	0.870808	0.867668	0.882616	0.836698	0.86398	0.858165	0.887086	0.882395	0.868066
ATP1A3	0.878527	0.834022	0.888521	0.848492	0.834384	0.907359	0.888536	0.922029	0.89954	0.900801	0.858979	0.886717	0.865794	0.903812	0.908395	0.897419
ATP1A4	0.85648	0.801024	0.871804	0.836116	0.778524	0.895862	0.872438	0.889926	0.885693	0.885205	0.8528	0.86787	0.848224	0.87922	0.892678	0.882633
ATP1B1	0.888767	0.855105	0.908149	0.861476	0.854007	0.924547	0.910963	0.934862	0.921997	0.92307	0.883454	0.914393	0.896021	0.921002	0.923689	0.919399
ATP1B1P1	0.756976	0.735357	0.750081	0.756246	0.726383	0.764036	0.75558	-0.0846667	0.75441	0.758469	0.756364	0.755507	0.748818	0.75435	0.76475	0.763891
ATP1B2	0.860052	0.823163	0.879845	0.845395	0.816017	0.890348	0.878118	0.898716	0.883377	0.887786	0.851004	0.872552	0.852935	0.887451	0.892865	0.885364
ATP1B3	0.912583	0.892967	0.921192	0.905238	0.889539	0.941327	0.92594	0.947981	0.935951	0.92558	0.904973	0.918547	0.908856	0.929749	0.936142	0.927035
ATP1B3P1	0.47221	0.411827	0.499945	0.434816	0.384148	0.475573	0.472054	0.00934952	0.466207	0.477782	0.45747	0.480375	0.470609	0.463993	0.451155	0.473319
ATP1B4	0.793229	0.731842	0.826817	0.749429	0.703064	0.838099	0.822243	0.832224	0.833067	0.830137	0.792243	0.815588	0.80162	0.837481	0.828328	0.838476
ATP23	0.896936	0.867057	0.911882	0.882542	0.872479	0.921482	0.913202	0.929735	0.912042	0.921792	0.89138	0.913856	0.892897	0.913351	0.915655	0.921145
ATP2A1	0.869029	0.801829	0.893789	0.813674	0.790657	0.909018	0.892963	0.918752	0.902415	0.90661	0.874473	0.899544	0.86852	0.910129	0.912495	0.896486
ATP2A2	0.928154	0.84344	0.949901	0.882989	0.839982	0.953461	0.946168	0.956629	0.954205	0.952982	0.928598	0.950348	0.916363	0.953279	0.951946	0.950864
ATP2A3	0.917354	0.851742	0.926565	0.872017	0.845079	0.938741	0.924807	0.94486	0.932	0.934582	0.895529	0.928857	0.898334	0.936179	0.939142	0.929369
ATP2B1	0.827818	0.770961	0.860879	0.802846	0.778281	0.880765	0.85406	0.898897	0.876142	0.873496	0.819783	0.857741	0.825039	0.870183	0.878794	0.865629
ATP2B2	0.778366	0.700717	0.799389	0.758278	0.688913	0.81503	0.803959	0.816443	0.817106	0.814109	0.756804	0.800534	0.767505	0.812518	0.819788	0.812583
ATP2B3	0.726827	0.66804	0.755221	0.700605	0.67647	0.782158	0.760165	-0.0378496	0.765052	0.77238	0.715367	0.765638	0.73682	0.791609	0.784262	0.772518
ATP2B4	0.875702	0.822514	0.897677	0.857839	0.801142	0.90909	0.904012	0.918231	0.909937	0.905491	0.880351	0.900184	0.875	0.905596	0.914262	0.908833
ATP2C1	0.940394	0.924239	0.944064	0.934232	0.916768	0.953346	0.949393	0.958815	0.951135	0.950281	0.940023	0.94726	0.935458	0.951062	0.956371	0.949382
ATP2C2	0.871982	0.856118	0.897993	0.852912	0.845301	0.906158	0.893083	0.913689	0.900305	0.897946	0.878606	0.887028	0.878702	0.900248	0.903933	0.89808
ATP4A	0.747325	0.716856	0.751354	0.728447	0.702149	0.766488	0.751971	-0.0433584	0.763582	0.758925	0.735711	0.759058	0.740559	0.766493	0.757664	0.757073
ATP4B	0.57158	0.551042	0.579066	0.568895	0.535259	0.579843	0.578292	-0.00290354	0.58561	0.585547	0.562083	0.585903	0.572293	0.583608	0.58686	0.583526
ATP5A1	0.934691	0.898841	0.945491	0.927054	0.873129	0.950716	0.943777	0.956786	0.947141	0.949133	0.929495	0.942888	0.93314	0.947317	0.950409	0.944916
ATP5A1P10	0.800669	0.777497	0.821845	0.78886	0.775381	0.833687	0.824952	0.835938	0.822919	0.826546	0.801033	0.811472	0.796995	0.83174	0.837349	0.824859
ATP5A1P2	0.500006	0.347934	0.508314	0.423411	0.25095	0.514784	0.506677		0.516078	0.536701	0.478852	0.510347	0.449643	0.505904	0.508808	0.528889
ATP5A1P3	0.581751	0.443638	0.603895	0.522108	0.43549	0.626759	0.60118	-0.0465607	0.605865	0.601967	0.562823	0.593241	0.554235	0.622414	0.62072	0.595084
ATP5A1P4	0.319366	0.297868	0.293955	0.327209	0.291128	0.31072	0.309782	0.0614018	0.309127	0.325961	0.316122	0.301014	0.307	0.332763	0.287155	0.300652
ATP5A1P5	0.260177	0.22914	0.302021	0.236936	0.244794	0.283494	0.26808	0.110904	0.275865	0.246798	0.228155	0.279529	0.23321	0.245859	0.255756	0.252383
ATP5A1P7	0.242173	0.164859	0.272492	0.209128	0.170822	0.275962	0.294806		0.299137	0.297998	0.233177	0.289365	0.227141	0.296927	0.298474	0.281736
ATP5A1P8	0.225391	0.204626	0.238582	0.221597	0.246423	0.204536	0.215156		0.165266	0.207052	0.187154	0.202382	0.211806	0.226515	0.198904	0.205293
ATP5B	0.932001	0.905026	0.94785	0.92299	0.898124	0.955104	0.943941	0.963976	0.955404	0.953496	0.928721	0.944843	0.930956	0.954077	0.959518	0.952983
ATP5BP1	0.408899	0.370804	0.414689	0.36316	0.331995	0.422305	0.450331		0.451219	0.440105	0.396605	0.43954	0.389467	0.427708	0.445221	0.43694
ATP5C1	0.940774	0.924134	0.949043	0.936214	0.912959	0.960239	0.951824	0.959788	0.955219	0.952706	0.940439	0.948533	0.942563	0.953178	0.954724	0.955993
ATP5C1P1	0.486425	0.41534	0.50051	0.473323	0.36933	0.503865	0.505455		0.499838	0.521438	0.484051	0.500437	0.491154	0.522487	0.510633	0.514857
ATP5D	0.921932	0.873786	0.936221	0.911359	0.853106	0.9506	0.940597	0.957586	0.947681	0.946058	0.910444	0.925294	0.91073	0.942899	0.948106	0.945166
ATP5E	0.85644	0.818761	0.887808	0.827123	0.800536	0.915916	0.886823	0.920268	0.906391	0.906386	0.855364	0.884044	0.851732	0.901564	0.909001	0.906028
ATP5EP1	0.258666	0.264535	0.264649	0.258397	0.253041	0.230348	0.247267		0.262237	0.220457	0.253387	0.259969	0.255159	0.263558	0.24985	0.261997
ATP5EP2	0.661132	0.470005	0.690009	0.569622	0.32905	0.684102	0.687887	-0.0229354	0.68798	0.701728	0.63246	0.680708	0.597845	0.695707	0.684855	0.692883
ATP5F1	0.953848	0.933159	0.962479	0.950227	0.920413	0.96943	0.963745	0.970509	0.967629	0.966004	0.953125	0.961384	0.952243	0.965557	0.966488	0.965422
ATP5F1P1	0.707487	0.671141	0.70648	0.699791	0.660721	0.712168	0.713242	0.0186534	0.726627	0.724449	0.694528	0.700344	0.692222	0.711973	0.714919	0.723644
ATP5F1P2	0.266874	0.248328	0.308022	0.265722	0.270478	0.254045	0.282218	-0.0125735	0.313534	0.300653	0.27093	0.297151	0.29471	0.293118	0.269286	0.314992
ATP5F1P3	0.401545	0.377779	0.442656	0.386227	0.356966	0.432117	0.418484		0.423655	0.437817	0.410621	0.428545	0.395072	0.422836	0.412976	0.431858
ATP5F1P4	0.276309	0.254461	0.248677	0.246641	0.251403	0.264794	0.267486		0.275736	0.272735	0.285422	0.231386	0.277054	0.258462	0.263401	0.2915
ATP5F1P5	0.759839	0.677098	0.76245	0.715189	0.680305	0.775577	0.757911	-0.128446	0.758215	0.770555	0.738354	0.761149	0.739961	0.771049	0.772777	0.766443
ATP5F1P6	0.241038	0.23379	0.270816	0.267845	0.221611	0.246046	0.277361	-0.0302622	0.248202	0.282449	0.24471	0.26433	0.234454	0.259945	0.254442	0.26938
ATP5F1P7	0.4554	0.426798	0.491616	0.432792	0.406389	0.484005	0.468976		0.458073	0.481354	0.438303	0.488978	0.431818	0.512785	0.479147	0.48443
ATP5G1	0.923681	0.87614	0.934573	0.905003	0.87251	0.946856	0.937393	0.955327	0.945781	0.943802	0.918201	0.936651	0.916906	0.941456	0.946877	0.941089
ATP5G1P1	0.253756	0.253341	0.24899	0.252579	0.264209	0.252038	0.26796		0.251145	0.259363	0.266218	0.249619	0.236313	0.216562	0.239682	0.255936
ATP5G1P3	0.429754	0.411941	0.420864	0.414244	0.414051	0.420242	0.420188	-0.0568434	0.435707	0.396466	0.416157	0.425628	0.422902	0.427563	0.397596	0.419036
ATP5G1P4	0.752634	0.683352	0.773341	0.718082	0.684841	0.788262	0.76684	-0.118983	0.782553	0.781414	0.719445	0.755695	0.731121	0.770125	0.791122	0.778879
ATP5G1P5	0.297652	0.243946	0.278059	0.296055	0.26169	0.285172	0.296077		0.286511	0.244842	0.282209	0.289525	0.2817	0.260753	0.230904	0.30088
ATP5G1P6	0.494455	0.473753	0.484007	0.499308	0.457546	0.495928	0.49293		0.497035	0.498686	0.490349	0.506777	0.489707	0.489247	0.490178	0.494723
ATP5G1P7	0.304146	0.286097	0.3183	0.292116	0.255373	0.31477	0.307145		0.342937	0.310075	0.302997	0.317429	0.304471	0.305744	0.30036	0.3197
ATP5G1P8	0.211255	0.226342	0.223001	0.219964	0.213014	0.228242	0.22016		0.209516	0.218575	0.225825	0.188244	0.221314	0.241075	0.238539	0.180851
ATP5G2	0.924103	0.893781	0.936518	0.909506	0.876143	0.94969	0.93974	0.955538	0.948475	0.940515	0.929161	0.935508	0.930758	0.942602	0.945449	0.948192
ATP5G2P1	0.352978	0.324245	0.285091	0.330243	0.339166	0.358166	0.361703	-0.0330396	0.317397	0.340789	0.311957	0.330222	0.331501	0.343311	0.363327	0.329287
ATP5G2P3	0.678195	0.657176	0.692293	0.663883	0.65596	0.694347	0.681616	-0.0350456	0.673614	0.690919	0.670374	0.6816	0.669083	0.686274	0.694394	0.682411
ATP5G2P4	0.444726	0.372834	0.476258	0.388399	0.327767	0.460737	0.471621		0.457918	0.47884	0.424973	0.473571	0.40383	0.474614	0.470964	0.458457
ATP5G3	0.937469	0.910243	0.945395	0.931972	0.899965	0.959111	0.948173	0.958948	0.951855	0.950488	0.931934	0.94399	0.938675	0.952827	0.957882	0.95141
ATP5H	0.889756	0.842559	0.906986	0.881051	0.828938	0.924073	0.909713	0.923549	0.915052	0.913805	0.88855	0.902746	0.888661	0.917117	0.921118	0.91235
ATP5HP1	0.332217	0.265685	0.289727	0.307916	0.163605	0.300016	0.294995	-0.0168883	0.310271	0.302104	0.296549	0.309688	0.317956	0.329367	0.294582	0.314575
ATP5HP2	0.385255	0.316308	0.414696	0.326418	0.312249	0.431404	0.416228	0.0659221	0.394352	0.412309	0.380851	0.394567	0.342698	0.429178	0.40135	0.407801
ATP5HP3	0.267082	0.257066	0.267401	0.276615	0.254062	0.310089	0.290695		0.274757	0.283788	0.245515	0.284833	0.28334	0.309122	0.305258	0.296309
ATP5HP4	0.787958	0.776117	0.79263	0.78424	0.772516	0.80481	0.801585	-0.067499	0.80909	0.812364	0.775567	0.791575	0.769833	0.798682	0.807027	0.81219
ATP5I	0.865649	0.817227	0.881139	0.84928	0.792617	0.907175	0.887371	0.915828	0.899217	0.896558	0.858157	0.881804	0.853234	0.900097	0.905273	0.903854
ATP5J	0.922381	0.893382	0.932852	0.914834	0.885283	0.94741	0.938321	0.956396	0.948563	0.949605	0.9175	0.927667	0.919006	0.946179	0.946656	0.947186
ATP5J2	0.918086	0.89776	0.924762	0.91025	0.882473	0.943616	0.930023	0.951441	0.943446	0.938728	0.916688	0.925159	0.915365	0.932759	0.93747	0.941099
ATP5J2-PTCD1	0.90104	0.83868	0.915032	0.882148	0.833521	0.926742	0.91906	0.930189	0.929484	0.92663	0.893159	0.909246	0.888812	0.927981	0.928958	0.926254
ATP5J2LP	0.51639	0.481264	0.520661	0.498466	0.477081	0.5099	0.527864	-0.0536459	0.525524	0.523579	0.513997	0.51456	0.500184	0.512013	0.52844	0.51416
ATP5J2P3	0.232505	0.221635	0.222321	0.205008	0.188155	0.240751	0.199938		0.275002	0.229939	0.221719	0.237439	0.212331	0.228427	0.249584	0.242406
ATP5J2P6	0.514094	0.491111	0.535866	0.505792	0.495055	0.533266	0.525832		0.533033	0.545504	0.508678	0.513648	0.492016	0.521595	0.540147	0.54719
ATP5JP1	0.148426	0.115034	0.157484	0.167413	0.109299	0.121525	0.15736		0.176592	0.138486	0.180463	0.135539	0.183045	0.139963	0.152034	0.17391
ATP5L	0.900333	0.882538	0.914002	0.89098	0.857241	0.933532	0.917527	0.944354	0.931646	0.931262	0.896887	0.912808	0.897478	0.926775	0.930779	0.934123
ATP5L2	0.852979	0.839546	0.86307	0.85151	0.833337	0.86373	0.860629	-0.170477	0.858835	0.861848	0.851021	0.864898	0.848727	0.856018	0.860347	0.860785
ATP5LP2	0.365241	0.30386	0.373882	0.342915	0.228546	0.319919	0.362467	-0.0180004	0.344298	0.373145	0.36319	0.363854	0.368784	0.37798	0.372828	0.34661
ATP5LP3	0.290222	0.282847	0.304096	0.269804	0.270908	0.244939	0.30193		0.275598	0.275194	0.312576	0.24735	0.295639	0.302959	0.311036	0.25992
ATP5LP4	0.266673	0.248241	0.242847	0.263692	0.249241	0.248663	0.252542	-0.0125748	0.248754	0.246944	0.28879	0.266796	0.27281	0.253568	0.212644	0.246946
ATP5LP5	0.207521	0.178267	0.226288	0.226612	0.191399	0.236855	0.179725	-0.00758636	0.202246	0.157235	0.233713	0.199487	0.200585	0.217015	0.204296	0.194174
ATP5LP6	0.352196	0.321485	0.359603	0.349205	0.323183	0.360469	0.349132		0.396833	0.363983	0.349471	0.361746	0.344008	0.361161	0.365626	0.35861
ATP5LP7	0.187586	0.176983	0.187589	0.193142	0.191351	0.196582	0.183326	-0.0217519	0.190943	0.189391	0.184826	0.21541	0.151266	0.183099	0.180442	0.170946
ATP5O	0.930146	0.896099	0.943176	0.922005	0.889767	0.955083	0.94867	0.960594	0.951357	0.951047	0.927858	0.9418	0.929061	0.947509	0.948762	0.948819
ATP5S	0.918954	0.874206	0.925553	0.899754	0.86803	0.944599	0.931247	0.945276	0.936186	0.93096	0.912848	0.926566	0.901179	0.937994	0.938752	0.92834
ATP5SL	0.937369	0.909403	0.945442	0.92206	0.907248	0.956807	0.947275	0.952777	0.950088	0.949906	0.928272	0.942864	0.924319	0.946253	0.952201	0.951423
ATP6AP1	0.93175	0.902655	0.939352	0.912092	0.903881	0.948391	0.938738	0.956337	0.948465	0.950587	0.918398	0.936426	0.915408	0.945971	0.948599	0.946552
ATP6AP1L	0.865146	0.805225	0.88816	0.828535	0.794233	0.904674	0.893743	0.915026	0.900259	0.899324	0.863239	0.888979	0.843359	0.897445	0.902302	0.897957
ATP6AP2	0.933143	0.908104	0.939433	0.915802	0.896236	0.945983	0.939343	0.954954	0.945425	0.947842	0.924284	0.937329	0.922085	0.947382	0.948992	0.944553
ATP6V0A1	0.894348	0.830411	0.913975	0.865126	0.836335	0.925557	0.916786	0.929804	0.91829	0.920058	0.873008	0.90401	0.883385	0.915511	0.922015	0.918916
ATP6V0A2	0.932788	0.915182	0.947078	0.912647	0.91489	0.954443	0.949327	0.956455	0.949864	0.948121	0.933103	0.948453	0.927817	0.951226	0.9519	0.949366
ATP6V0A4	0.800197	0.729297	0.836342	0.772401	0.730843	0.866484	0.830443	-0.0296712	0.842346	0.850738	0.789923	0.837694	0.77686	0.853384	0.864681	0.844903
ATP6V0B	0.942569	0.87995	0.943913	0.913915	0.869688	0.955835	0.948635	0.962298	0.95403	0.95044	0.920211	0.939564	0.919499	0.947765	0.95439	0.950053
ATP6V0C	0.936148	0.906533	0.943266	0.925886	0.896382	0.958922	0.954856	0.96878	0.959875	0.957909	0.925575	0.939557	0.921731	0.955847	0.956118	0.953953
ATP6V0CP1	0.57911	0.560404	0.59508	0.567962	0.552628	0.598266	0.597086		0.598052	0.594234	0.580727	0.57796	0.57758	0.590306	0.581445	0.603437
ATP6V0CP2	0.188762	0.172754	0.187087	0.193679	0.17357	0.176834	0.144695		0.183914	0.172199	0.168157	0.185988	0.167199	0.186783	0.171408	0.169377
ATP6V0CP3	0.539043	0.544816	0.547453	0.543338	0.517699	0.558318	0.554037		0.542984	0.56323	0.545689	0.54859	0.547801	0.56065	0.546764	0.543445
ATP6V0D1	0.931991	0.891399	0.942821	0.909255	0.851967	0.951486	0.944354	0.962954	0.949635	0.95147	0.920311	0.937229	0.902567	0.947171	0.949623	0.951452
ATP6V0D2	0.805642	0.766519	0.829514	0.781884	0.732734	0.847105	0.841864	0.850153	0.849293	0.841742	0.804713	0.824294	0.792274	0.83751	0.840786	0.841423
ATP6V0E1	0.936305	0.910842	0.944858	0.926282	0.889589	0.957247	0.942697	0.960767	0.952723	0.956058	0.929114	0.945074	0.934778	0.953721	0.956978	0.950572
ATP6V0E1P1	0.658868	0.622775	0.672902	0.642554	0.618932	0.684151	0.67091	-0.0255427	0.682531	0.676121	0.649721	0.662876	0.656034	0.670038	0.669406	0.680243
ATP6V0E1P2	0.446421	0.422498	0.479119	0.447623	0.443095	0.472611	0.472816	0.0236218	0.469702	0.458876	0.455908	0.446054	0.437224	0.472894	0.453121	0.48248
ATP6V0E1P3	0.443289	0.432898	0.449598	0.439888	0.432016	0.453719	0.463971		0.459612	0.461726	0.441491	0.443238	0.450698	0.45889	0.460109	0.466256
ATP6V0E1P4	0.105666	0.0898959	0.104758	0.120357	0.131727	0.107291	0.132719		0.146617	0.117499	0.0577353	0.120638	0.0867045	0.119449	0.103125	0.125116
ATP6V0E2	0.898533	0.860451	0.910042	0.88362	0.859067	0.915492	0.911246	0.925711	0.907757	0.912011	0.881632	0.904685	0.889506	0.917136	0.917825	0.908541
ATP6V1A	0.924431	0.891074	0.932183	0.910689	0.886233	0.945533	0.933392	0.94518	0.939385	0.938881	0.915268	0.928546	0.918789	0.941063	0.942039	0.937073
ATP6V1B1	0.832746	0.759361	0.844792	0.78953	0.748601	0.872696	0.856781	-0.0695203	0.87762	0.862779	0.803669	0.849186	0.800086	0.853166	0.87259	0.87009
ATP6V1B2	0.922734	0.895327	0.940095	0.90692	0.894435	0.946221	0.939619	0.956951	0.942929	0.944879	0.914594	0.935141	0.924442	0.942262	0.944756	0.937804
ATP6V1C1	0.935896	0.904	0.945086	0.921144	0.901401	0.950094	0.945594	0.954409	0.941803	0.943155	0.932404	0.940084	0.927359	0.946203	0.951139	0.943399
ATP6V1C2	0.774947	0.718709	0.790133	0.750936	0.705525	0.821981	0.795263	0.85072	0.81965	0.806396	0.756154	0.791043	0.762027	0.802961	0.804018	0.818123
ATP6V1D	0.930254	0.906738	0.933503	0.913922	0.890823	0.941887	0.937359	0.953731	0.937657	0.939472	0.92052	0.9322	0.917767	0.934861	0.942374	0.942516
ATP6V1E1	0.938095	0.926652	0.947338	0.931244	0.918082	0.953441	0.951396	0.957322	0.953308	0.952064	0.936292	0.945589	0.939074	0.951365	0.952169	0.955661
ATP6V1E1P1	0.3795	0.359652	0.403837	0.377373	0.362422	0.377365	0.35581		0.403011	0.382795	0.390355	0.397403	0.367838	0.401164	0.380077	0.355245
ATP6V1E2	0.859635	0.82466	0.877925	0.836258	0.829533	0.892184	0.88103	0.907125	0.891974	0.884518	0.850881	0.873197	0.838987	0.881959	0.886648	0.889996
ATP6V1F	0.944618	0.906823	0.949421	0.924599	0.891351	0.957968	0.952296	0.958533	0.955722	0.955259	0.93646	0.949129	0.931697	0.953218	0.955601	0.956063
ATP6V1G1	0.921867	0.886779	0.93553	0.892886	0.863609	0.938867	0.929827	0.948539	0.936453	0.939528	0.904742	0.933825	0.906492	0.935988	0.941606	0.934373
ATP6V1G1P2	0.443156	0.403951	0.441894	0.428655	0.408513	0.43628	0.456408	0.00164908	0.431879	0.445751	0.417097	0.428294	0.404309	0.465813	0.429885	0.435952
ATP6V1G1P3	0.206032	0.136803	0.217933	0.198937	0.160938	0.164915	0.209571		0.165631	0.175751	0.240994	0.200348	0.190129	0.218016	0.201604	0.211399
ATP6V1G1P4	0.588695	0.595178	0.603976	0.605109	0.599753	0.598314	0.599784	0.606236	0.594933	0.601057	0.601006	0.605637	0.602056	0.589429	0.591105	0.601083
ATP6V1G1P6	0.588805	0.588118	0.589796	0.580827	0.583082	0.581548	0.590628		0.5971	0.584374	0.582185	0.592047	0.585227	0.588515	0.574478	0.591308
ATP6V1G1P7	0.706735	0.644266	0.712062	0.651585	0.639012	0.738148	0.721611	-0.0589358	0.72745	0.715633	0.675846	0.709265	0.671109	0.718641	0.727738	0.723483
ATP6V1G2	0.844579	0.791486	0.868456	0.827394	0.818283	0.880414	0.865644	0.891547	0.868538	0.864273	0.843063	0.865543	0.846261	0.873447	0.87557	0.859047
ATP6V1G2-DDX39B	0.357187	0.289178	0.41074	0.327985	0.297691	0.431198	0.389648	-0.0409605	0.401012	0.397127	0.369074	0.413462	0.364299	0.431257	0.429046	0.401746
ATP6V1G3	0.402568	0.354315	0.456575	0.398628	0.367369	0.48393	0.434092		0.457956	0.438081	0.424047	0.450126	0.417409	0.42967	0.486858	0.452685
ATP6V1H	0.927435	0.912114	0.939481	0.922025	0.899662	0.940626	0.935735	0.955532	0.945407	0.937754	0.92484	0.9342	0.926385	0.938008	0.944023	0.941711
ATP7A	0.905252	0.843758	0.923089	0.885772	0.850644	0.939262	0.92405	0.94733	0.928767	0.934306	0.900301	0.920046	0.89723	0.929651	0.933976	0.929355
ATP7B	0.871555	0.809031	0.895542	0.847008	0.824175	0.90133	0.894598	0.909204	0.898546	0.896895	0.869617	0.884958	0.85621	0.901538	0.896468	0.89974
ATP8A1	0.881527	0.85513	0.903501	0.868104	0.845628	0.918693	0.906609	0.931392	0.914917	0.915522	0.879689	0.904105	0.879206	0.913114	0.914905	0.908659
ATP8A2	0.817993	0.738656	0.843236	0.758843	0.733604	0.860341	0.841773	0.870841	0.846892	0.847774	0.794855	0.839334	0.771638	0.858187	0.862401	0.852471
ATP8A2P1	0.466129	0.345475	0.48349	0.392074	0.343788	0.499015	0.507822		0.491236	0.495675	0.39902	0.512903	0.43337	0.530945	0.491223	0.49808
ATP8A2P2	0.734996	0.723059	0.739418	0.731128	0.725119	0.752746	0.738722	-0.0477612	0.74792	0.760001	0.731837	0.734203	0.730764	0.753183	0.746112	0.749818
ATP8A2P3	0.652961	0.631193	0.665743	0.63282	0.639607	0.665411	0.673058	0.0338431	0.670209	0.672064	0.641243	0.665241	0.63692	0.665838	0.66763	0.665693
ATP8B1	0.903513	0.864747	0.921322	0.869389	0.843235	0.932634	0.9216	0.932974	0.92355	0.927222	0.901358	0.917805	0.895535	0.926412	0.932522	0.927214
ATP8B2	0.888543	0.814533	0.913016	0.870823	0.820735	0.929873	0.914332	0.938301	0.92408	0.924313	0.878373	0.912487	0.888371	0.923492	0.92721	0.927666
ATP8B3	0.817192	0.764254	0.853816	0.8004	0.748374	0.884122	0.855709	0.902735	0.870384	0.871357	0.81996	0.859516	0.812628	0.865824	0.871353	0.866205
ATP8B4	0.877381	0.790027	0.895565	0.85696	0.800165	0.916338	0.903124	0.920716	0.910852	0.917346	0.86901	0.896517	0.855402	0.922408	0.918316	0.913027
ATP8B5P	0.660169	0.629674	0.686151	0.642202	0.602039	0.714099	0.686879	0.0687253	0.689777	0.68744	0.665045	0.683783	0.653475	0.684268	0.689552	0.685998
ATP9A	0.897621	0.873186	0.916353	0.88857	0.865185	0.930226	0.914975	0.930075	0.920599	0.91894	0.896788	0.919327	0.894232	0.922463	0.924298	0.917454
ATP9B	0.902894	0.8742	0.921544	0.887276	0.872953	0.931279	0.921038	0.93607	0.930066	0.929409	0.896853	0.919743	0.889248	0.931019	0.934482	0.923059
ATPAF1	0.925713	0.902853	0.936698	0.919923	0.895435	0.946598	0.939046	0.954828	0.942247	0.940651	0.924932	0.935457	0.919917	0.939983	0.94655	0.940825
ATPAF2	0.924762	0.892213	0.931598	0.910175	0.877643	0.938387	0.928364	0.945238	0.939384	0.932695	0.917989	0.929221	0.91232	0.934961	0.938819	0.933487
ATPIF1	0.909524	0.869723	0.923182	0.897307	0.854122	0.937042	0.929102	0.953274	0.936561	0.934188	0.905582	0.922079	0.902422	0.93329	0.930474	0.937707
ATR	0.947685	0.925302	0.949695	0.933043	0.9117	0.959009	0.95208	0.964199	0.956397	0.955359	0.941282	0.953897	0.937492	0.95473	0.957211	0.956903
ATRAID	0.940627	0.902851	0.946214	0.920874	0.894191	0.955087	0.949398	0.961386	0.953149	0.953149	0.935942	0.947896	0.933142	0.954164	0.954537	0.950225
ATRIP	0.929973	0.91376	0.938612	0.919366	0.913467	0.949689	0.94143	0.956086	0.949232	0.945102	0.92569	0.936296	0.923692	0.940375	0.942531	0.943617
ATRN	0.935897	0.90198	0.951575	0.91628	0.893799	0.955028	0.947706	0.957502	0.947719	0.949249	0.930296	0.949614	0.928412	0.953346	0.95712	0.949315
ATRNL1	0.862206	0.818056	0.872326	0.831968	0.817095	0.884044	0.873537	0.893692	0.877458	0.881642	0.855364	0.872458	0.83895	0.878623	0.882501	0.877292
ATRX	0.9115	0.874261	0.922392	0.896522	0.878636	0.947161	0.934271	0.961494	0.947897	0.941479	0.903124	0.924486	0.899544	0.937122	0.939901	0.944699
ATXN1	0.877716	0.837248	0.887778	0.843975	0.835934	0.90286	0.888444	0.903912	0.888261	0.895505	0.87247	0.886428	0.863773	0.901765	0.90234	0.890051
ATXN10	0.939201	0.919558	0.953034	0.930268	0.912746	0.955927	0.95303	0.963218	0.958149	0.952217	0.936819	0.947491	0.93301	0.955778	0.955795	0.955474
ATXN1L	0.90866	0.872769	0.937304	0.901199	0.865867	0.95513	0.946047	0.96681	0.955432	0.952515	0.909749	0.930139	0.902262	0.943813	0.949997	0.952186
ATXN2	0.923968	0.861921	0.935548	0.905699	0.858894	0.950245	0.946739	0.962608	0.95008	0.949838	0.91488	0.939053	0.919467	0.945047	0.951184	0.948519
ATXN2L	0.959988	0.911999	0.966315	0.950686	0.898007	0.971421	0.967332	0.981547	0.973117	0.969395	0.958053	0.96475	0.956442	0.967613	0.970543	0.971107
ATXN3	0.92771	0.882476	0.9378	0.912405	0.891695	0.954122	0.934982	0.957076	0.94366	0.950224	0.926562	0.938138	0.920141	0.949501	0.948697	0.944659
ATXN3L	0.439035	0.370107	0.433363	0.442166	0.349765	0.431189	0.442533	-0.0188158	0.430313	0.438047	0.420926	0.466061	0.430164	0.423642	0.452059	0.457051
ATXN7	0.918829	0.8731	0.945869	0.903957	0.865885	0.953706	0.945089	0.959933	0.953924	0.947832	0.924862	0.942884	0.915042	0.946457	0.951721	0.946071
ATXN7L1	0.881495	0.819075	0.899392	0.849113	0.814119	0.91661	0.907198	0.926631	0.910543	0.912043	0.870009	0.890827	0.866325	0.899899	0.908194	0.913372
ATXN7L2	0.898252	0.86482	0.911014	0.882526	0.872056	0.930467	0.920384	0.943647	0.925734	0.92987	0.888633	0.915134	0.889585	0.926481	0.927562	0.924679
ATXN7L3	0.946718	0.933597	0.962536	0.940398	0.93026	0.969907	0.960121	0.976016	0.966397	0.966853	0.941516	0.958927	0.943246	0.966566	0.969221	0.965266
ATXN7L3B	0.938617	0.918873	0.950076	0.925681	0.91943	0.960489	0.949963	0.961866	0.956693	0.954081	0.938018	0.947045	0.931565	0.950085	0.957151	0.956539
AUH	0.88829	0.862817	0.906511	0.877696	0.873337	0.913408	0.905913	0.930141	0.917689	0.911779	0.884955	0.897651	0.880801	0.904388	0.910374	0.910117
AUNIP	0.958787	0.940909	0.966857	0.949008	0.940424	0.969726	0.968943	0.973589	0.969103	0.971091	0.956332	0.966678	0.950312	0.97003	0.970961	0.969126
AUP1	0.951652	0.926179	0.9587	0.936833	0.923982	0.964956	0.958484	0.968934	0.961854	0.963059	0.942387	0.954612	0.939369	0.960757	0.962483	0.965337
AURKA	0.95716	0.926637	0.965297	0.935451	0.921899	0.970804	0.970152	0.976166	0.973467	0.970849	0.945626	0.964924	0.939424	0.969066	0.971602	0.973528
AURKAIP1	0.953768	0.905734	0.958394	0.946656	0.885402	0.96475	0.961485	0.973375	0.96571	0.963867	0.94897	0.958942	0.946873	0.961836	0.962514	0.96351
AURKAPS1	0.754396	0.725628	0.773545	0.739653	0.728587	0.788162	0.77774	0.775665	0.779407	0.788137	0.752465	0.768783	0.743878	0.779859	0.791551	0.782634
AURKB	0.950253	0.926302	0.962102	0.936251	0.918306	0.971651	0.966456	0.97936	0.972733	0.970174	0.938947	0.956773	0.936017	0.968332	0.971007	0.967854
AURKC	0.789038	0.738895	0.801718	0.758659	0.706291	0.830936	0.813017	0.871239	0.833172	0.8195	0.784713	0.81149	0.770554	0.829008	0.832843	0.828016
AUTS2	0.818196	0.749206	0.858701	0.779996	0.746098	0.878645	0.854203	0.914	0.87279	0.871341	0.800734	0.853606	0.804859	0.875432	0.881296	0.869518
AVEN	0.895561	0.874562	0.914023	0.889205	0.873043	0.927366	0.915338	0.936645	0.928588	0.923259	0.892354	0.907456	0.889582	0.918661	0.921159	0.928154
AVIL	0.893144	0.848732	0.904111	0.875354	0.84518	0.915223	0.903766	0.924597	0.908028	0.909432	0.884147	0.906447	0.88687	0.910252	0.914437	0.908433
AVL9	0.933274	0.915361	0.940425	0.924576	0.909592	0.950353	0.941241	0.95857	0.947031	0.945885	0.929646	0.941524	0.931164	0.945574	0.949021	0.946728
AVP	0.51796	0.464815	0.505485	0.458613	0.461983	0.525918	0.531149	-0.0223988	0.521329	0.514899	0.47661	0.510431	0.480736	0.50696	0.500637	0.518604
AVPI1	0.885336	0.846303	0.907427	0.872337	0.847958	0.923622	0.90373	0.937721	0.92086	0.918539	0.888872	0.89444	0.881109	0.906844	0.919061	0.913208
AVPR1A	0.78983	0.755999	0.812191	0.750134	0.738526	0.813742	0.805715	0.810112	0.809411	0.823676	0.785195	0.805829	0.779065	0.822792	0.818487	0.814551
AVPR1B	0.540659	0.507149	0.57975	0.535322	0.508909	0.57855	0.576774	-0.0503772	0.582991	0.582234	0.533806	0.568197	0.535237	0.587211	0.602192	0.565756
AVPR2	0.802604	0.742534	0.831764	0.76677	0.745079	0.858791	0.819445	-0.108546	0.839995	0.842167	0.776848	0.830866	0.788298	0.842794	0.854598	0.8425
AWAT1	0.561431	0.513635	0.565449	0.557284	0.532109	0.600931	0.558043		0.580307	0.583678	0.555086	0.588029	0.557447	0.605473	0.596737	0.583035
AWAT2	0.439711	0.395443	0.441805	0.404888	0.398624	0.515983	0.460835		0.484183	0.5181	0.44307	0.48123	0.41503	0.501539	0.5151	0.489904
AXDND1	0.730049	0.659832	0.752185	0.697135	0.655512	0.776519	0.751207	0.0479061	0.76056	0.764809	0.711634	0.75179	0.698529	0.760779	0.766838	0.763327
AXIN1	0.939065	0.916958	0.954185	0.922968	0.915451	0.961443	0.953214	0.962844	0.956081	0.961202	0.930937	0.950615	0.932061	0.960028	0.958108	0.956152
AXIN2	0.853424	0.764039	0.874289	0.805756	0.746727	0.904524	0.879771	0.919029	0.896142	0.892313	0.842307	0.859634	0.828996	0.890593	0.905292	0.885795
AXL	0.893943	0.865537	0.909446	0.886291	0.848063	0.936419	0.911542	0.938638	0.924737	0.921427	0.894204	0.908694	0.897851	0.919094	0.928257	0.9235
AZGP1	0.802107	0.743713	0.824177	0.760861	0.736601	0.834244	0.818071	0.84527	0.829062	0.829128	0.799406	0.828084	0.795958	0.832625	0.827752	0.821672
AZGP1P1	0.681147	0.597862	0.680078	0.629832	0.608758	0.7042	0.698074	-0.0423215	0.699014	0.691513	0.677305	0.675715	0.678438	0.704416	0.69606	0.693603
AZGP1P2	0.414452	0.398619	0.457256	0.418874	0.37534	0.431888	0.433872		0.430835	0.444051	0.448762	0.459169	0.419975	0.433309	0.44015	0.454584
AZI2	0.930362	0.922553	0.939454	0.926024	0.923546	0.952471	0.943076	0.961633	0.950035	0.949287	0.93281	0.936964	0.930655	0.948058	0.947194	0.947914
AZIN1	0.92279	0.897827	0.943942	0.907146	0.888989	0.952936	0.942919	0.961976	0.948434	0.947835	0.921702	0.939517	0.91445	0.942997	0.948569	0.948376
AZIN2	0.856884	0.787665	0.875598	0.820073	0.783249	0.893202	0.878119	0.913196	0.886179	0.879546	0.845047	0.865473	0.830815	0.890305	0.889165	0.88236
AZU1	0.815701	0.730364	0.85858	0.776657	0.738737	0.859644	0.846418	0.844921	0.85358	0.862472	0.804189	0.84433	0.803613	0.861217	0.86866	0.851985
AZU1P1	0.167461	0.152945	0.12289	0.148738	0.156591	0.0766818	0.143731		0.0764279	0.148742	0.15433	0.131487	0.142769	0.0776449	0.0460179	0.150359
B2M	0.942405	0.897385	0.959169	0.913393	0.896782	0.966533	0.95703	0.966783	0.963022	0.963422	0.93891	0.955984	0.938236	0.961207	0.965293	0.959422
B3GALNT1	0.817244	0.710394	0.860773	0.753647	0.696065	0.867847	0.856053	0.886386	0.866228	0.866627	0.787021	0.857556	0.785814	0.868018	0.877598	0.866721
B3GALNT1P1	0.703505	0.692447	0.714791	0.709589	0.671049	0.737666	0.715445	0.721572	0.729742	0.730866	0.699987	0.718922	0.695396	0.720901	0.728365	0.728973
B3GALNT2	0.926486	0.909512	0.947025	0.920861	0.908031	0.955336	0.944833	0.959262	0.953477	0.947656	0.932598	0.943326	0.931134	0.950488	0.954854	0.948052
B3GALNT2P1	0.318301	0.296748	0.313339	0.313962	0.318924	0.344426	0.339279		0.355143	0.321476	0.312799	0.325303	0.315077	0.354278	0.330931	0.345801
B3GALT1	0.85108	0.79221	0.864488	0.830564	0.78975	0.882893	0.868153	0.885776	0.874052	0.874505	0.840208	0.863557	0.834978	0.867161	0.88461	0.872842
B3GALT2	0.844926	0.787556	0.873444	0.829857	0.787626	0.887858	0.868861	0.890499	0.879463	0.890195	0.854902	0.873359	0.858001	0.889971	0.893641	0.869929
B3GALT4	0.905123	0.857408	0.911572	0.877579	0.835711	0.926664	0.916895	0.929755	0.919385	0.923323	0.893923	0.912867	0.89161	0.923526	0.924915	0.920657
B3GALT5	0.858513	0.794499	0.864464	0.818162	0.802951	0.877442	0.866881	0.88855	0.878943	0.873907	0.846229	0.869879	0.84292	0.870908	0.876211	0.872703
B3GALT6	0.91205	0.897012	0.934793	0.906608	0.895502	0.944725	0.938597	0.959064	0.94777	0.938942	0.912903	0.933919	0.908951	0.93865	0.939564	0.943799
B3GAT1	0.885048	0.85428	0.907412	0.865678	0.83822	0.915058	0.900505	0.921275	0.904364	0.905893	0.884235	0.902637	0.887471	0.903238	0.915692	0.907985
B3GAT2	0.83457	0.802996	0.854244	0.808224	0.80381	0.882362	0.860049	0.884542	0.872216	0.874781	0.832434	0.85152	0.835025	0.873594	0.877306	0.862343
B3GAT3	0.945136	0.928029	0.952106	0.939447	0.927052	0.955406	0.949151	0.959113	0.954565	0.952015	0.942093	0.953781	0.942217	0.950454	0.954018	0.95363
B3GAT3P1	0.451234	0.421183	0.490735	0.436593	0.425702	0.498485	0.48429	-0.0487706	0.50303	0.475841	0.479579	0.497266	0.458214	0.480452	0.489237	0.479289
B3GLCT	0.860232	0.822985	0.883643	0.853889	0.83533	0.898417	0.877185	0.901854	0.889553	0.894238	0.863987	0.875143	0.853121	0.889942	0.896369	0.888587
B3GNT2	0.880495	0.853039	0.911223	0.862377	0.840303	0.918054	0.916926	0.935834	0.923975	0.911185	0.874027	0.898268	0.875695	0.914013	0.922372	0.915718
B3GNT2P1	0.245914	0.240043	0.254459	0.205897	0.236237	0.254985	0.268588	-0.0198922	0.274821	0.246782	0.251088	0.264136	0.203439	0.279525	0.259596	0.276023
B3GNT3	0.841518	0.809167	0.865466	0.826091	0.807624	0.884776	0.869398	-0.0947747	0.877661	0.874564	0.846747	0.863912	0.845647	0.873001	0.882291	0.871829
B3GNT4	0.854158	0.816833	0.861845	0.833971	0.817805	0.888902	0.869763	0.897711	0.880257	0.877468	0.852157	0.871119	0.845293	0.875539	0.881876	0.879293
B3GNT5	0.856018	0.669741	0.873237	0.83213	0.676896	0.890982	0.870376	0.899047	0.8746	0.886974	0.843248	0.868392	0.836305	0.880226	0.887635	0.875246
B3GNT6	0.7307	0.634428	0.733159	0.706107	0.597014	0.760899	0.744816	0.783237	0.764564	0.756311	0.724373	0.740747	0.724994	0.764505	0.771191	0.756204
B3GNT7	0.818541	0.737267	0.856408	0.773116	0.761053	0.874598	0.843137	0.889505	0.858207	0.866707	0.80091	0.856898	0.796724	0.865842	0.874094	0.858247
B3GNT8	0.875416	0.830495	0.895403	0.855497	0.806263	0.909615	0.892707	0.917471	0.898927	0.906264	0.876358	0.897935	0.874107	0.908671	0.907652	0.903007
B3GNT9	0.831778	0.783695	0.875606	0.811446	0.793661	0.885461	0.873105	0.907248	0.878654	0.880202	0.8189	0.87462	0.822704	0.883942	0.888535	0.879992
B3GNTL1	0.908548	0.859758	0.917894	0.889705	0.86371	0.931965	0.919722	0.943603	0.932959	0.930801	0.893502	0.920221	0.899885	0.924621	0.92947	0.923402
B3GNTL1P1	0.397494	0.372383	0.410269	0.383702	0.381713	0.414293	0.40208	-0.014457	0.393539	0.43416	0.396063	0.417086	0.387096	0.3954	0.411789	0.407889
B3GNTL1P2	0.209131	0.173912	0.168342	0.184223	0.169825	0.177894	0.186174		0.20612	0.1902	0.21108	0.172839	0.156169	0.137762	0.208496	0.175428
B4GALNT1	0.892698	0.849004	0.914081	0.86706	0.850603	0.923643	0.910259	0.933932	0.922614	0.915998	0.882697	0.910914	0.880749	0.916502	0.925231	0.916632
B4GALNT2	0.919105	0.878725	0.928456	0.893278	0.862591	0.944932	0.93315	0.949249	0.943057	0.937571	0.909423	0.928558	0.903075	0.937023	0.939483	0.93987
B4GALNT2P1	0.213595	0.231076	0.254906	0.227062	0.230264	0.218177	0.251897		0.244601	0.252607	0.222761	0.252811	0.238829	0.252776	0.248803	0.237006
B4GALNT3	0.809246	0.742671	0.835645	0.779109	0.729483	0.854737	0.837365	0.862597	0.841891	0.853377	0.815944	0.844372	0.80221	0.8536	0.859525	0.848347
B4GALNT4	0.910814	0.861883	0.92318	0.887838	0.847825	0.935232	0.923401	0.944524	0.93088	0.933321	0.905606	0.920394	0.901801	0.931657	0.932962	0.92464
B4GALT1	0.911925	0.849125	0.923226	0.894301	0.847996	0.936514	0.924777	0.944086	0.928826	0.934267	0.898079	0.921477	0.897154	0.930405	0.933826	0.931513
B4GALT2	0.955623	0.943223	0.957546	0.942515	0.938722	0.962573	0.962814	0.970243	0.963475	0.962523	0.950928	0.958774	0.950426	0.96043	0.962245	0.962166
B4GALT3	0.936562	0.905483	0.944241	0.913489	0.904676	0.956855	0.949884	0.963485	0.957121	0.954901	0.920386	0.947097	0.920687	0.949766	0.955076	0.958075
B4GALT4	0.914814	0.885063	0.928174	0.892619	0.879851	0.93583	0.931712	0.934947	0.934275	0.935421	0.903842	0.931558	0.900449	0.932634	0.940403	0.931855
B4GALT5	0.889151	0.84808	0.905614	0.864944	0.834759	0.916347	0.9034	0.930626	0.915132	0.916269	0.878377	0.90098	0.87089	0.913405	0.913991	0.911358
B4GALT6	0.861069	0.786112	0.875748	0.840038	0.763092	0.897335	0.884855	0.911252	0.89504	0.887327	0.842247	0.877698	0.841198	0.885322	0.898896	0.885739
B4GALT7	0.937759	0.910748	0.94214	0.926896	0.910883	0.948928	0.941978	0.954989	0.947102	0.945647	0.932067	0.940634	0.930015	0.944791	0.949008	0.950036
B4GAT1	0.930642	0.900917	0.939498	0.91363	0.902462	0.949484	0.938217	0.955737	0.941069	0.943347	0.929499	0.937002	0.925816	0.944807	0.949886	0.942917
B9D1	0.915573	0.883509	0.933545	0.905224	0.885601	0.945414	0.928776	0.953806	0.940003	0.944337	0.917395	0.928655	0.911957	0.94001	0.942917	0.938171
B9D2	0.921512	0.862721	0.929444	0.902158	0.845342	0.935542	0.932991	0.951944	0.939352	0.936845	0.915831	0.931259	0.900827	0.931601	0.935977	0.937755
BAALC	0.829141	0.802598	0.871757	0.804496	0.797832	0.895703	0.866337	0.90386	0.883519	0.884178	0.832741	0.878384	0.822685	0.8842	0.88811	0.874389
BAAT	0.766015	0.664768	0.799568	0.72216	0.6457	0.823704	0.811835	0.832075	0.818514	0.812107	0.757976	0.795735	0.735197	0.803715	0.825514	0.811941
BAATP1	0.308943	0.304002	0.326625	0.310985	0.298546	0.306899	0.336827		0.333718	0.338619	0.325022	0.299657	0.309573	0.325948	0.326662	0.35339
BABAM1	0.958291	0.937611	0.964218	0.953381	0.935592	0.967295	0.963001	0.968029	0.967918	0.965234	0.955891	0.966317	0.953428	0.965577	0.964981	0.965977
BACE1	0.936796	0.914046	0.945004	0.930671	0.91358	0.950969	0.950635	0.961609	0.953434	0.952406	0.939143	0.945168	0.933136	0.950391	0.952031	0.951461
BACE2	0.850159	0.824849	0.872913	0.827317	0.818743	0.886267	0.868933	0.904381	0.890805	0.876198	0.849306	0.869668	0.844842	0.883627	0.888925	0.887646
BAD	0.932763	0.883911	0.942971	0.922702	0.855219	0.949923	0.946229	0.958948	0.946829	0.94562	0.93516	0.942505	0.923968	0.94946	0.949265	0.947419
BAG1	0.868058	0.818432	0.893887	0.845285	0.815008	0.916969	0.885572	0.924005	0.910611	0.89772	0.858377	0.89183	0.866512	0.89817	0.911859	0.898866
BAG2	0.909565	0.856027	0.923882	0.884262	0.867084	0.930647	0.923422	0.941971	0.930208	0.930364	0.896214	0.918556	0.892831	0.928699	0.930823	0.929384
BAG3	0.905853	0.862939	0.914667	0.883553	0.86386	0.930151	0.914498	0.930901	0.929754	0.922164	0.906256	0.917595	0.894735	0.924897	0.933996	0.926006
BAG4	0.902518	0.884939	0.919167	0.888131	0.888244	0.933494	0.919759	0.947429	0.937192	0.92751	0.9035	0.922006	0.903564	0.922818	0.933897	0.929279
BAG5	0.940505	0.926843	0.949304	0.933275	0.924384	0.960817	0.955074	0.966818	0.961725	0.9562	0.939685	0.949053	0.934128	0.954478	0.955212	0.960839
BAG6	0.963865	0.942865	0.967918	0.953712	0.945137	0.971546	0.96859	0.977128	0.969829	0.969489	0.961896	0.967349	0.95888	0.967097	0.969052	0.970522
BAGE2	0.828294	0.704341	0.850163	0.802665	0.708995	0.865911	0.848029	0.874877	0.851439	0.856638	0.811641	0.853062	0.79987	0.867676	0.859698	0.853876
BAGE5	0.272175	0.238829	0.298091	0.249826	0.216079	0.304373	0.292079	-0.0259916	0.324544	0.325218	0.269589	0.274403	0.287914	0.323843	0.300322	0.310014
BAHCC1	0.855323	0.767703	0.905065	0.852331	0.785738	0.917202	0.899716	0.921624	0.911122	0.913556	0.849327	0.895535	0.854503	0.916909	0.919067	0.913485
BAHD1	0.943073	0.922404	0.950335	0.935451	0.926954	0.957179	0.953915	0.967918	0.9582	0.951294	0.941146	0.949766	0.940099	0.9501	0.952339	0.955896
BAIAP2	0.901463	0.871252	0.922017	0.877806	0.879844	0.933903	0.919566	0.940002	0.93027	0.931195	0.901918	0.920537	0.905241	0.929914	0.932318	0.926122
BAIAP2L1	0.932366	0.888801	0.940275	0.921248	0.878192	0.944017	0.940638	0.955068	0.943564	0.943893	0.925227	0.943012	0.928611	0.946907	0.947831	0.943004
BAIAP2L2	0.839135	0.793323	0.859945	0.802643	0.781946	0.883753	0.870349	0.891583	0.876733	0.881677	0.824794	0.865978	0.834977	0.879459	0.887914	0.871087
BAIAP3	0.860249	0.81425	0.874047	0.838775	0.818837	0.890464	0.874264	0.903186	0.887741	0.884375	0.850967	0.880971	0.86061	0.891646	0.893259	0.887964
BAK1	0.930571	0.907834	0.938496	0.916433	0.902459	0.945049	0.942697	0.951499	0.944163	0.940485	0.919733	0.934072	0.920047	0.934711	0.943625	0.938871
BAK1P1	0.655204	0.623565	0.667055	0.646514	0.632175	0.682955	0.685653	-0.0868015	0.681019	0.675094	0.649853	0.675204	0.646907	0.682601	0.682594	0.686748
BAK1P2	0.364087	0.325901	0.365698	0.348069	0.312839	0.347018	0.374591	-0.0174422	0.35726	0.377823	0.357137	0.360355	0.363693	0.359711	0.342682	0.374829
BAMBI	0.834218	0.78235	0.854038	0.819888	0.775028	0.886321	0.860342	0.896894	0.882269	0.874033	0.827229	0.858285	0.837933	0.873841	0.88726	0.872745
BANF1	0.953322	0.927132	0.957444	0.93581	0.918637	0.96389	0.958526	0.97097	0.965914	0.963475	0.949993	0.9586	0.946459	0.961771	0.963574	0.961487
BANF1P1	0.652474	0.590581	0.673334	0.612567	0.593092	0.658856	0.665917	-0.0675924	0.681238	0.669384	0.64467	0.655193	0.640032	0.672831	0.661319	0.668393
BANF1P2	0.60462	0.520848	0.625471	0.529707	0.541301	0.668109	0.635327	-0.0380376	0.653845	0.655255	0.569649	0.621843	0.586365	0.657357	0.650843	0.629714
BANF1P3	0.41988	0.345762	0.414368	0.389322	0.352537	0.455142	0.430309	-0.0710061	0.430134	0.443279	0.38934	0.414386	0.386545	0.420447	0.447458	0.433736
BANF1P4	0.511612	0.473965	0.501038	0.483564	0.466098	0.51736	0.531259		0.521351	0.519589	0.496145	0.486839	0.489475	0.511798	0.49974	0.524064
BANF1P5	0.245046	0.246084	0.290752	0.261463	0.260443	0.299503	0.29409	-0.0206499	0.308257	0.318471	0.252622	0.293275	0.270413	0.312903	0.320095	0.306009
BANF2	0.417032	0.398443	0.443655	0.407303	0.413017	0.43998	0.402003	0.0904982	0.436773	0.426814	0.429313	0.422328	0.423523	0.416412	0.446185	0.41853
BANK1	0.853846	0.703358	0.878899	0.795231	0.728293	0.900798	0.889499	0.904799	0.898925	0.898855	0.837536	0.887053	0.827585	0.889716	0.902522	0.892075
BANP	0.918209	0.904231	0.933384	0.91067	0.901124	0.94571	0.938409	0.951276	0.943834	0.938031	0.918803	0.932036	0.914227	0.941686	0.9414	0.938302
BAP1	0.927817	0.908725	0.935441	0.914122	0.908315	0.949341	0.937728	0.960819	0.945676	0.947805	0.929762	0.933032	0.922767	0.942657	0.946863	0.944139
BARD1	0.922518	0.888528	0.940548	0.902332	0.882762	0.948261	0.942134	0.957524	0.944575	0.94301	0.906703	0.932198	0.911354	0.946139	0.950898	0.942829
BASP1	0.836462	0.65653	0.855154	0.740768	0.664246	0.875684	0.851303	0.889768	0.866628	0.868603	0.808221	0.858032	0.792845	0.867248	0.876922	0.865925
BASP1P1	0.48914	0.437092	0.48402	0.463455	0.438299	0.465977	0.476864		0.477456	0.475501	0.4911	0.486172	0.45988	0.458308	0.468858	0.485241
BAX	0.93591	0.928394	0.939989	0.929578	0.92631	0.952939	0.945424	0.956724	0.952326	0.951742	0.93466	0.939614	0.929361	0.949192	0.951267	0.953601
BAZ1A	0.922651	0.889994	0.931143	0.909397	0.888842	0.943443	0.936063	0.966231	0.943225	0.938056	0.921835	0.931575	0.915052	0.93586	0.942663	0.940237
BAZ1B	0.946256	0.916183	0.95692	0.932394	0.915684	0.966084	0.960164	0.977253	0.967456	0.962666	0.944138	0.955551	0.941083	0.960137	0.962998	0.96714
BBC3	0.850932	0.796472	0.880877	0.817546	0.806788	0.902076	0.88037	0.909923	0.896559	0.893647	0.855667	0.869768	0.833921	0.894892	0.897258	0.888956
BBIP1	0.910754	0.891565	0.926151	0.90126	0.881471	0.937568	0.926052	0.946554	0.933786	0.931772	0.911863	0.923604	0.902758	0.929649	0.935249	0.930729
BBOF1	0.86089	0.798778	0.882111	0.817135	0.787483	0.896862	0.889051	0.910999	0.892408	0.893032	0.84802	0.874839	0.850635	0.899775	0.900684	0.892322
BBOX1	0.73571	0.717155	0.771418	0.723297	0.704818	0.798786	0.774852	-0.0367912	0.792229	0.785539	0.734667	0.769096	0.735819	0.792557	0.812823	0.780419
BBS1	0.900191	0.881784	0.904566	0.893306	0.874833	0.919902	0.913032	0.940558	0.916207	0.916175	0.898986	0.909276	0.89516	0.911819	0.918569	0.917813
BBS10	0.936139	0.89671	0.945743	0.91862	0.903026	0.952869	0.949171	0.956033	0.949965	0.948184	0.931209	0.943194	0.921604	0.945947	0.943319	0.94685
BBS12	0.890593	0.838673	0.910453	0.878189	0.842317	0.923017	0.9131	0.928895	0.915195	0.915947	0.880348	0.901886	0.888054	0.916652	0.918895	0.913026
BBS2	0.908244	0.882771	0.923034	0.89297	0.880815	0.93381	0.925609	0.94058	0.928918	0.932413	0.901898	0.919885	0.890831	0.925072	0.929118	0.925014
BBS4	0.929003	0.898708	0.938316	0.918853	0.897265	0.945185	0.942589	0.956622	0.945027	0.944948	0.92215	0.938707	0.913744	0.942331	0.942836	0.949599
BBS5	0.866002	0.805358	0.897394	0.836178	0.805514	0.918071	0.90134	0.927714	0.921227	0.908698	0.851551	0.89798	0.858158	0.912658	0.914651	0.910335
BBS7	0.954089	0.937538	0.961073	0.947821	0.932637	0.961665	0.958176	0.964994	0.958431	0.960037	0.95321	0.955961	0.950982	0.959752	0.961663	0.958523
BBS9	0.913474	0.880744	0.927971	0.888399	0.88136	0.938432	0.932249	0.944219	0.935619	0.933122	0.901832	0.924505	0.900435	0.928886	0.933635	0.934834
BCAM	0.914072	0.87594	0.920528	0.89937	0.879118	0.937822	0.924329	0.940645	0.933311	0.926068	0.907282	0.921896	0.908685	0.932714	0.93716	0.925004
BCAN	0.82484	0.790192	0.850723	0.805548	0.738907	0.873676	0.858807	0.879932	0.868014	0.867544	0.818203	0.850196	0.800389	0.869347	0.865385	0.871891
BCAP29	0.930927	0.922577	0.93505	0.923581	0.916733	0.946841	0.936316	0.954286	0.945031	0.944983	0.927712	0.935719	0.921827	0.937863	0.946699	0.94428
BCAP31	0.924552	0.902287	0.938982	0.910679	0.894337	0.949009	0.938064	0.951858	0.944781	0.947504	0.916988	0.935755	0.917319	0.954551	0.95	0.944412
BCAP31P1	0.298174	0.224883	0.320891	0.212451	0.192075	0.388115	0.342748		0.352271	0.321924	0.321656	0.353595	0.27141	0.338052	0.338272	0.348664
BCAP31P2	0.298484	0.196326	0.355839	0.195851	0.23126	0.395415	0.369041		0.385086	0.393409	0.302743	0.370954	0.296541	0.352999	0.378504	0.389705
BCAR1	0.934474	0.911652	0.945075	0.926232	0.90693	0.952758	0.944473	0.958169	0.948648	0.949137	0.933515	0.94515	0.938769	0.95071	0.952286	0.948693
BCAR1P1	0.248065	0.228845	0.236764	0.270295	0.203396	0.267926	0.237048	-0.0137312	0.280526	0.233746	0.263955	0.232128	0.251971	0.241167	0.225496	0.280531
BCAR1P2	0.315993	0.271782	0.297619	0.319837	0.238629	0.283593	0.302683		0.293797	0.318496	0.3099	0.283155	0.280385	0.290952	0.257792	0.3011
BCAR3	0.886392	0.871322	0.906818	0.878002	0.87128	0.923509	0.910125	0.933011	0.919756	0.917541	0.893251	0.904148	0.883382	0.917186	0.91759	0.915325
BCAS1	0.798776	0.662285	0.836596	0.73342	0.70371	0.861206	0.830129	0.870242	0.844277	0.839059	0.778583	0.834239	0.78983	0.84995	0.865728	0.843895
BCAS2	0.944306	0.914106	0.95233	0.926542	0.903663	0.959021	0.958387	0.967126	0.95921	0.954747	0.937741	0.951051	0.932801	0.95509	0.955978	0.957014
BCAS2P1	0.422807	0.39127	0.425177	0.403653	0.383388	0.442024	0.419145	0.00421035	0.44944	0.429853	0.407965	0.436446	0.425224	0.44615	0.450318	0.435196
BCAS2P2	0.758453	0.724801	0.773466	0.757248	0.72977	0.781456	0.770138		0.778001	0.782338	0.754264	0.778174	0.756608	0.784369	0.780479	0.78385
BCAS2P3	0.241134	0.218276	0.195085	0.231515	0.19036	0.234883	0.23713	-0.0141697	0.216242	0.214572	0.265649	0.232998	0.232769	0.219178	0.232203	0.249243
BCAS3	0.888731	0.837215	0.918868	0.863563	0.812799	0.930693	0.912109	0.933885	0.921805	0.930267	0.877134	0.91999	0.859753	0.92312	0.928471	0.920061
BCAS4	0.897739	0.830811	0.916218	0.858943	0.82941	0.936741	0.918759	0.943504	0.93458	0.933252	0.882471	0.912777	0.865228	0.934946	0.936504	0.933254
BCAT1	0.852546	0.824811	0.874304	0.830643	0.805536	0.900996	0.875416	0.910915	0.887798	0.892289	0.844741	0.874675	0.84108	0.890696	0.898763	0.888844
BCAT2	0.914102	0.886316	0.928858	0.90163	0.884976	0.940719	0.926487	0.945867	0.939844	0.932753	0.909086	0.925376	0.914191	0.934497	0.933986	0.933788
BCCIP	0.960329	0.943192	0.962627	0.952652	0.947064	0.968016	0.964671	0.971635	0.968276	0.96488	0.956058	0.964096	0.956768	0.963458	0.967831	0.967518
BCDIN3D	0.904599	0.857753	0.91672	0.875627	0.820479	0.922517	0.922365	0.926295	0.923108	0.919343	0.89031	0.911507	0.885361	0.915541	0.921115	0.919387
BCHE	0.827247	0.748659	0.839985	0.771277	0.754956	0.871663	0.856146	0.878096	0.861486	0.862551	0.807502	0.839929	0.805306	0.858631	0.865353	0.863348
BCKDHA	0.872026	0.806911	0.884856	0.851506	0.798766	0.912642	0.900181	0.927203	0.908832	0.907181	0.865131	0.890935	0.865759	0.904822	0.903185	0.904907
BCKDHB	0.893642	0.857154	0.907122	0.868276	0.861596	0.930472	0.914534	0.935549	0.924446	0.925132	0.891297	0.915931	0.8856	0.918018	0.926116	0.922844
BCKDK	0.931124	0.909771	0.940839	0.923501	0.902036	0.953433	0.945048	0.960016	0.949362	0.950329	0.921389	0.937599	0.925416	0.947806	0.951989	0.951083
BCL10	0.927531	0.908322	0.937912	0.916938	0.903783	0.945917	0.941321	0.955187	0.945172	0.942087	0.922769	0.93751	0.921287	0.941147	0.942292	0.942353
BCL2	0.867081	0.83954	0.884108	0.861048	0.836281	0.902502	0.883851	0.922828	0.896019	0.900518	0.85852	0.880152	0.864503	0.890614	0.895019	0.893629
BCL2A1	0.887136	0.859981	0.898943	0.873494	0.837255	0.910564	0.900846	0.910008	0.901791	0.897611	0.887047	0.895429	0.881997	0.90032	0.904398	0.900915
BCL2L1	0.8636	0.801577	0.89691	0.837596	0.809678	0.920826	0.892859	0.922757	0.911461	0.913628	0.869842	0.903879	0.852915	0.916796	0.919312	0.90271
BCL2L10	0.638142	0.536743	0.658886	0.573057	0.57228	0.67672	0.66336	-0.0746359	0.664032	0.677728	0.61517	0.671666	0.625997	0.6859	0.691816	0.67222
BCL2L11	0.813911	0.776506	0.849627	0.792625	0.778496	0.880093	0.84984	0.882024	0.859117	0.86251	0.813005	0.848482	0.815172	0.87041	0.874109	0.859068
BCL2L12	0.959769	0.946618	0.962229	0.949361	0.942346	0.969455	0.960569	0.967631	0.962903	0.965078	0.954477	0.961483	0.954331	0.960456	0.964448	0.962893
BCL2L12P1	0.365526	0.358949	0.377218	0.378088	0.336693	0.355272	0.380111	-0.0191477	0.357346	0.381303	0.356202	0.391041	0.365767	0.390566	0.358405	0.367663
BCL2L13	0.922187	0.895929	0.937636	0.910898	0.890767	0.947688	0.936036	0.954439	0.944256	0.941843	0.917866	0.929798	0.916873	0.941908	0.941196	0.941653
BCL2L14	0.881075	0.836066	0.886828	0.85417	0.820546	0.907845	0.892083	0.908915	0.900201	0.908684	0.867161	0.890906	0.867664	0.90135	0.912078	0.896112
BCL2L15	0.87751	0.747491	0.897072	0.833428	0.738876	0.908196	0.896534	0.900388	0.893979	0.904722	0.851861	0.885932	0.856902	0.904504	0.906474	0.896888
BCL2L2	0.925195	0.904176	0.94028	0.914738	0.901127	0.949393	0.935577	0.952975	0.941516	0.945924	0.926311	0.940679	0.918346	0.941688	0.949715	0.940672
BCL2L2-PABPN1	0.755788	0.720653	0.781932	0.737687	0.695642	0.806019	0.781383	0.823969	0.795347	0.791866	0.747362	0.779142	0.746465	0.800778	0.792576	0.792982
BCL3	0.915326	0.880971	0.93367	0.897461	0.881249	0.943655	0.931214	0.956471	0.942273	0.940057	0.907826	0.931765	0.907943	0.944975	0.941682	0.939023
BCL7A	0.870269	0.819083	0.888598	0.858443	0.819115	0.910805	0.891041	0.922831	0.90714	0.910296	0.864685	0.885113	0.870615	0.901042	0.909126	0.903329
BCL7B	0.937077	0.928966	0.947376	0.932322	0.921398	0.952729	0.949942	0.963089	0.953735	0.949455	0.940345	0.942985	0.932732	0.949286	0.948116	0.950508
BCL7C	0.915808	0.887755	0.927577	0.899458	0.878711	0.938758	0.930828	0.943303	0.937835	0.932216	0.910148	0.928516	0.913395	0.93731	0.9359	0.934083
BCL9	0.913616	0.863454	0.928801	0.88736	0.856949	0.944221	0.929395	0.947703	0.94167	0.936496	0.910163	0.929394	0.901361	0.937569	0.942799	0.938118
BCL9L	0.94156	0.875774	0.949361	0.921904	0.883156	0.958459	0.951731	0.96554	0.954853	0.954758	0.935885	0.947632	0.931536	0.954687	0.954184	0.952652
BCL9P1	0.473782	0.43057	0.459696	0.450997	0.419171	0.483217	0.47849	0.0947114	0.48988	0.48306	0.477862	0.459344	0.456598	0.469275	0.469559	0.478203
BCLAF1	0.949108	0.92814	0.953827	0.937282	0.928611	0.960775	0.95627	0.971207	0.966315	0.960421	0.944204	0.94971	0.945453	0.9551	0.958609	0.960828
BCLAF1P1	0.607585	0.503585	0.625531	0.548314	0.451915	0.618353	0.612654		0.611843	0.635577	0.601076	0.620554	0.547486	0.63353	0.62809	0.620371
BCLAF1P2	0.487298	0.436868	0.506977	0.475733	0.4279	0.524558	0.509772		0.509139	0.507897	0.490525	0.50408	0.471382	0.534709	0.513782	0.516073
BCO1	0.795945	0.738704	0.809702	0.765361	0.7437	0.823401	0.820511	0.827544	0.828134	0.822568	0.774363	0.80405	0.781045	0.815379	0.823197	0.820524
BCO2	0.883837	0.822882	0.898687	0.861402	0.810288	0.912233	0.895264	0.921261	0.90373	0.906266	0.88493	0.896204	0.884311	0.902095	0.907018	0.904353
BCOR	0.916049	0.864272	0.91949	0.897232	0.864097	0.931492	0.92783	0.941702	0.932372	0.927738	0.908179	0.921527	0.906944	0.922658	0.92615	0.92992
BCORL1	0.880695	0.795108	0.906213	0.863508	0.799301	0.918548	0.908574	0.937207	0.91108	0.909934	0.870285	0.900024	0.871	0.912415	0.916428	0.911089
BCORP1	0.793208	0.751271	0.819814	0.776759	0.746212	0.839095	0.824382	-0.0783237	0.834942	0.839859	0.782327	0.812693	0.796102	0.834722	0.832953	0.836192
BCR	0.878737	0.82718	0.907521	0.855897	0.799144	0.914961	0.902945	0.936667	0.91541	0.916761	0.874461	0.90658	0.86781	0.91293	0.910187	0.909017
BCRP1	0.415135	0.38621	0.409416	0.391735	0.380103	0.425845	0.408671	-0.0217977	0.436475	0.425639	0.402496	0.431092	0.385185	0.438936	0.426053	0.415327
BCRP2	0.744361	0.691293	0.77938	0.727361	0.692068	0.803769	0.787282	0.821436	0.796541	0.807899	0.746277	0.78798	0.746419	0.802561	0.798032	0.797597
BCRP3	0.700724	0.656912	0.724411	0.680872	0.649426	0.749755	0.718646	-0.0822166	0.762684	0.74599	0.691617	0.727897	0.6962	0.744689	0.753317	0.740691
BCRP4	0.290241	0.251089	0.293126	0.263202	0.210928	0.286359	0.274635		0.273715	0.310586	0.257873	0.266099	0.26697	0.278793	0.276709	0.28871
BCRP5	0.378211	0.366363	0.380076	0.378286	0.346282	0.360691	0.39117		0.359032	0.387045	0.375223	0.359368	0.362942	0.364925	0.340565	0.389156
BCRP6	0.330193	0.282011	0.318454	0.297409	0.284892	0.319777	0.326147		0.312151	0.318175	0.319859	0.283396	0.332261	0.281175	0.326439	0.333274
BCRP7	0.22902	0.250824	0.277095	0.261774	0.239467	0.256794	0.270317		0.27735	0.264817	0.257639	0.216494	0.274105	0.27198	0.285247	0.283973
BCRP8	0.496604	0.438645	0.495762	0.460947	0.407482	0.512827	0.502792		0.493152	0.504868	0.477634	0.481538	0.446121	0.500614	0.504318	0.498945
BCRP9	0.365323	0.328446	0.346032	0.343855	0.330988	0.380353	0.361327	0.128443	0.37698	0.366883	0.35853	0.351309	0.355781	0.342565	0.348399	0.364873
BCS1L	0.935942	0.895293	0.946796	0.918953	0.892221	0.958029	0.94579	0.965339	0.95535	0.956438	0.930835	0.945202	0.934087	0.952718	0.951984	0.953352
BDH1	0.874372	0.796103	0.884847	0.836136	0.78886	0.902702	0.88355	0.920409	0.885165	0.896182	0.854728	0.887279	0.850869	0.883895	0.895231	0.890856
BDH2	0.874439	0.825989	0.894233	0.848627	0.825853	0.920629	0.907362	0.936771	0.915831	0.908856	0.864349	0.890375	0.867491	0.90476	0.916396	0.907224
BDH2P1	0.307317	0.281162	0.331469	0.306166	0.239619	0.299927	0.31629	-0.0160923	0.300033	0.330979	0.298842	0.345284	0.298578	0.316575	0.305136	0.314719
BDKRB1	0.763064	0.721673	0.785174	0.749109	0.707453	0.79903	0.772328	0.827805	0.790297	0.802368	0.758186	0.783653	0.769379	0.806065	0.810647	0.792059
BDKRB2	0.852083	0.802471	0.864483	0.837539	0.806225	0.880526	0.862647	0.889786	0.872873	0.874489	0.843224	0.858824	0.836678	0.873821	0.875684	0.872258
BDNF	0.894953	0.838636	0.910975	0.877749	0.836032	0.917448	0.911095	0.923863	0.918197	0.918327	0.889174	0.907885	0.885393	0.915252	0.920778	0.914147
BDP1	0.93344	0.910356	0.940057	0.92317	0.905522	0.959182	0.948916	0.971088	0.960764	0.955646	0.924859	0.93929	0.927739	0.955707	0.954246	0.962401
BDP1P	0.479618	0.415973	0.488805	0.462011	0.41159	0.490927	0.514191		0.517843	0.530335	0.483013	0.491611	0.454943	0.516725	0.527117	0.506952
BEAN1	0.832423	0.792486	0.848891	0.799729	0.777607	0.868796	0.847719	0.887045	0.85843	0.86323	0.814666	0.853768	0.82261	0.864483	0.862986	0.861072
BECN1	0.934147	0.918284	0.938727	0.92264	0.917981	0.947157	0.93793	0.956325	0.944997	0.943641	0.930952	0.940454	0.92961	0.944781	0.946929	0.945971
BECN1P2	0.252814	0.251581	0.258327	0.252864	0.267412	0.232512	0.235275	-0.00777988	0.248589	0.236178	0.261957	0.173961	0.246809	0.249461	0.222754	0.254272
BECN2	0.332853	0.30427	0.383561	0.329691	0.30124	0.338682	0.404446		0.369798	0.367631	0.329529	0.33681	0.351173	0.342193	0.36992	0.381092
BEGAIN	0.784093	0.719033	0.81528	0.758227	0.714358	0.826967	0.812014	0.842736	0.819919	0.826418	0.776135	0.798171	0.759036	0.821133	0.823256	0.815849
BEND2	0.907454	0.877295	0.911591	0.893583	0.860879	0.917197	0.909519	0.914197	0.918232	0.917501	0.909871	0.91491	0.905626	0.916277	0.913379	0.909841
BEND3	0.922639	0.911213	0.937595	0.913642	0.907309	0.947769	0.939819	0.959788	0.943851	0.943628	0.92115	0.938421	0.915113	0.942844	0.9455	0.946233
BEND3P1	0.744939	0.689987	0.775634	0.711593	0.675306	0.804656	0.780601	0.832524	0.796903	0.793483	0.740308	0.771212	0.731529	0.792743	0.795565	0.793756
BEND3P2	0.44823	0.367124	0.42895	0.392921	0.422021	0.44802	0.434041	0.0210836	0.45887	0.46123	0.39658	0.419142	0.416712	0.465376	0.454976	0.464882
BEND3P3	0.832299	0.781866	0.838307	0.808503	0.766254	0.876052	0.852609	0.883934	0.867044	0.858918	0.824184	0.838933	0.811029	0.862603	0.869519	0.863504
BEND4	0.823502	0.753538	0.856671	0.790382	0.7524	0.863271	0.852465	0.882226	0.860943	0.861544	0.808967	0.843591	0.798608	0.85843	0.870392	0.858823
BEND5	0.885874	0.841618	0.905598	0.869684	0.843375	0.918653	0.90574	0.927692	0.914093	0.910483	0.878396	0.899336	0.879272	0.913315	0.91577	0.910262
BEND6	0.850247	0.778814	0.883265	0.816645	0.789886	0.905851	0.88365	0.914744	0.900159	0.894129	0.85111	0.888554	0.847234	0.896855	0.899795	0.895738
BEND7	0.858856	0.774145	0.879519	0.822924	0.778108	0.897997	0.884808	0.913897	0.891123	0.90267	0.851379	0.882991	0.83036	0.894824	0.897982	0.894007
BEND7P1	0.510808	0.519087	0.505964	0.526563	0.524905	0.542904	0.532952		0.54999	0.508622	0.526355	0.522525	0.527029	0.49549	0.501952	0.544954
BEST1	0.87756	0.838974	0.899872	0.871757	0.8328	0.918656	0.900443	0.922542	0.910322	0.913252	0.877443	0.894587	0.880729	0.915882	0.916523	0.904542
BEST2	0.793196	0.735436	0.815463	0.756087	0.74247	0.83277	0.818196	0.83808	0.82966	0.825506	0.780685	0.815447	0.778139	0.82218	0.828237	0.826521
BEST3	0.826463	0.714747	0.842755	0.759152	0.725525	0.861806	0.850182	0.864185	0.856611	0.86155	0.813964	0.846733	0.789291	0.854553	0.856987	0.853332
BEST4	0.824063	0.772568	0.853008	0.779816	0.761282	0.86053	0.851808	0.867033	0.856582	0.857903	0.813271	0.84951	0.814369	0.851811	0.853188	0.860479
BET1	0.914086	0.866081	0.928431	0.866562	0.863999	0.947517	0.929515	0.953737	0.937004	0.943427	0.906941	0.932307	0.896956	0.9432	0.945599	0.935765
BET1L	0.950223	0.936355	0.951427	0.942219	0.932122	0.957077	0.955004	0.963652	0.958675	0.955224	0.944672	0.953812	0.943746	0.95445	0.957877	0.957179
BET1P1	0.668436	0.631052	0.669542	0.657988	0.650789	0.691404	0.672121	-0.0250371	0.686586	0.679899	0.653288	0.665371	0.665631	0.680584	0.684423	0.687894
BEX1	0.79824	0.722232	0.826464	0.767069	0.723155	0.860973	0.84547	0.879926	0.861118	0.852299	0.770077	0.831761	0.759825	0.844724	0.862382	0.853445
BEX2	0.858053	0.76422	0.876082	0.814974	0.737116	0.89264	0.882573	0.911144	0.889475	0.890119	0.845318	0.882582	0.827146	0.888155	0.886343	0.886935
BEX3	0.876597	0.801735	0.893685	0.852288	0.79351	0.919602	0.894793	0.918464	0.911492	0.909062	0.863236	0.902384	0.866432	0.906555	0.918697	0.908974
BEX4	0.874246	0.789013	0.893033	0.852135	0.735832	0.908941	0.900273	0.91218	0.90569	0.906524	0.874728	0.892406	0.863641	0.901596	0.909819	0.907383
BEX5	0.792988	0.718095	0.824872	0.760549	0.683945	0.83451	0.822621	-0.0403006	0.834085	0.829283	0.780812	0.819542	0.755373	0.837595	0.835974	0.830669
BFAR	0.943764	0.933857	0.9533	0.936086	0.935384	0.960999	0.955428	0.963505	0.955677	0.954373	0.943137	0.952467	0.938343	0.96112	0.958998	0.958996
BFSP1	0.811007	0.769901	0.842003	0.797127	0.778792	0.855154	0.83762	0.871152	0.842216	0.846728	0.798347	0.834044	0.807247	0.847879	0.854152	0.842848
BFSP2	0.731847	0.638359	0.745807	0.711958	0.653221	0.753462	0.746486		0.752145	0.747886	0.716572	0.731694	0.733632	0.75691	0.763205	0.738448
BGLAP	0.826624	0.780997	0.84635	0.796401	0.764848	0.855788	0.850992	0.86462	0.857795	0.852071	0.815554	0.842259	0.801649	0.847601	0.850363	0.851339
BGN	0.876108	0.844173	0.878792	0.865658	0.840058	0.890313	0.879063	0.89463	0.885305	0.886031	0.866608	0.879114	0.867143	0.888368	0.889391	0.885819
BHLHB9	0.891958	0.854535	0.89191	0.863577	0.856403	0.910182	0.899525	0.92614	0.911101	0.909264	0.875829	0.892803	0.876303	0.90984	0.907131	0.910184
BHLHB9P1	0.402593	0.390345	0.410556	0.403348	0.390071	0.419348	0.409238	0.0365335	0.402589	0.408627	0.399156	0.42405	0.390847	0.397662	0.412653	0.42104
BHMG1	0.681361	0.6473	0.700263	0.664168	0.634872	0.71917	0.694751	-0.159672	0.714173	0.70661	0.656881	0.693698	0.662214	0.702373	0.702894	0.703487
BHMT	0.819164	0.788246	0.831711	0.816383	0.789215	0.849578	0.840321	0.844332	0.838921	0.845004	0.818321	0.831163	0.817417	0.857643	0.848516	0.840743
BHMT2	0.820491	0.776543	0.842518	0.805452	0.78947	0.864808	0.840086	0.869769	0.852023	0.856499	0.819182	0.838756	0.809247	0.865831	0.863831	0.858643
BICC1	0.88269	0.822914	0.905028	0.85778	0.816796	0.923641	0.9131	0.933286	0.916325	0.917056	0.871265	0.900836	0.869209	0.913615	0.920408	0.917363
BICD1	0.900424	0.865084	0.917967	0.873869	0.853396	0.933886	0.931955	0.940594	0.933036	0.92944	0.890564	0.92208	0.895893	0.927584	0.935499	0.930715
BICD1P1	0.449213	0.390211	0.458615	0.408713	0.367579	0.476838	0.459878		0.472404	0.46912	0.43739	0.446034	0.412457	0.474646	0.484584	0.461777
BICD2	0.924674	0.89025	0.937262	0.905315	0.878471	0.950816	0.94232	0.951439	0.946055	0.949579	0.911785	0.940349	0.913109	0.943228	0.948599	0.942326
BICDL1	0.892481	0.864387	0.912525	0.874179	0.863329	0.925756	0.907856	0.936432	0.914318	0.915803	0.888725	0.908546	0.887768	0.912939	0.922095	0.912404
BICDL2	0.869826	0.826324	0.88128	0.841473	0.815839	0.898926	0.887056	0.905435	0.892108	0.897909	0.850401	0.884819	0.858565	0.898548	0.899416	0.893157
BID	0.885918	0.852415	0.899009	0.861314	0.839714	0.921546	0.895711	0.934341	0.920376	0.916062	0.87971	0.900078	0.877926	0.910483	0.925462	0.914754
BIK	0.856419	0.811847	0.872883	0.830252	0.805316	0.880533	0.867422	0.896883	0.876636	0.881894	0.843233	0.872292	0.84748	0.880347	0.882539	0.872102
BIN1	0.844128	0.782564	0.883374	0.824948	0.804932	0.891395	0.873254	0.905689	0.885796	0.887489	0.850727	0.869673	0.856333	0.892748	0.90087	0.880823
BIN2	0.939061	0.925322	0.946424	0.928441	0.924764	0.955081	0.946737	0.953798	0.950589	0.953782	0.935161	0.944509	0.931796	0.950819	0.955716	0.95002
BIN2P1	0.604402	0.569715	0.606528	0.585218	0.574599	0.624397	0.616532		0.608465	0.628577	0.597648	0.6193	0.603205	0.621656	0.64032	0.620046
BIN2P2	0.382851	0.312348	0.414119	0.366363	0.362732	0.42028	0.410175	-0.0151691	0.416188	0.443926	0.388669	0.412789	0.385528	0.416736	0.429236	0.411189
BIN3	0.92194	0.881724	0.934652	0.903238	0.884603	0.942637	0.931607	0.950679	0.93748	0.940501	0.913934	0.926067	0.915735	0.936712	0.939681	0.936297
BIRC2	0.912271	0.887291	0.919383	0.892373	0.885137	0.929924	0.92467	0.930237	0.931747	0.935028	0.900713	0.921765	0.9004	0.928286	0.926908	0.924643
BIRC3	0.886918	0.860746	0.903356	0.861583	0.843032	0.918536	0.909967	0.933954	0.914314	0.909423	0.878313	0.898092	0.87754	0.912503	0.913266	0.911894
BIRC5	0.9521	0.935221	0.963687	0.943079	0.926444	0.973271	0.969151	0.979541	0.97261	0.970371	0.94542	0.961452	0.939508	0.973281	0.973458	0.970775
BIRC6	0.954125	0.926109	0.960238	0.93967	0.911383	0.968777	0.964839	0.978185	0.968927	0.965331	0.944336	0.960894	0.937896	0.964495	0.966038	0.968168
BIRC7	0.655959	0.482039	0.658817	0.577525	0.47502	0.690506	0.68277	-0.0619723	0.703055	0.693195	0.611613	0.636544	0.589847	0.663274	0.693382	0.691425
BIRC8	0.367101	0.294897	0.386987	0.347616	0.328798	0.389522	0.34611	0.135276	0.352492	0.388008	0.36333	0.366234	0.314794	0.407203	0.391601	0.383615
BIVM	0.90399	0.850923	0.914048	0.855838	0.849338	0.938515	0.925607	0.943014	0.938589	0.931335	0.878541	0.916231	0.873348	0.930304	0.939409	0.928903
BIVM-ERCC5	0.83601	0.767245	0.873783	0.790175	0.750371	0.882521	0.872577	0.888979	0.889038	0.881882	0.82153	0.873375	0.808969	0.882432	0.886752	0.87914
BLACE	0.780929	0.72637	0.793497	0.753816	0.721181	0.793087	0.788822	0.766555	0.794089	0.806908	0.764534	0.788823	0.750434	0.80541	0.80002	0.796588
BLCAP	0.883942	0.839087	0.913822	0.87011	0.824302	0.924145	0.914702	0.923172	0.921183	0.915999	0.887727	0.910228	0.870123	0.922663	0.923305	0.915975
BLID	0.667356	0.636649	0.648982	0.640234	0.626228	0.655646	0.661767		0.648064	0.66075	0.659989	0.658783	0.643711	0.671687	0.66988	0.655463
BLK	0.829134	0.763031	0.854439	0.81145	0.75843	0.870514	0.852221	0.883288	0.856035	0.865	0.822043	0.847334	0.816331	0.875837	0.863045	0.858266
BLM	0.954861	0.936698	0.961542	0.945446	0.923991	0.970465	0.965796	0.971472	0.972232	0.969012	0.952087	0.962659	0.94146	0.969019	0.969512	0.967383
BLMH	0.926942	0.916717	0.939006	0.916805	0.916195	0.94298	0.932709	0.94502	0.936281	0.936742	0.925035	0.937296	0.920417	0.9393	0.943935	0.93625
BLNK	0.910236	0.839722	0.93194	0.888059	0.834641	0.939246	0.928115	0.938834	0.932172	0.93512	0.90546	0.925927	0.899131	0.938803	0.938801	0.935076
BLOC1S1	0.92742	0.890998	0.937299	0.917809	0.867751	0.950134	0.942284	0.953542	0.950313	0.946305	0.931853	0.938755	0.926725	0.946034	0.948011	0.945499
BLOC1S2	0.920423	0.88739	0.935611	0.888068	0.882543	0.94001	0.936848	0.95174	0.940149	0.940903	0.908844	0.931218	0.903645	0.938459	0.93741	0.932544
BLOC1S2P1	0.252818	0.215702	0.237301	0.266792	0.234047	0.176799	0.236737		0.187486	0.23952	0.248548	0.285825	0.254213	0.253513	0.191608	0.250143
BLOC1S3	0.912303	0.873229	0.93059	0.895443	0.860315	0.9439	0.935667	0.951571	0.942571	0.939358	0.904407	0.929515	0.901382	0.94118	0.941711	0.939894
BLOC1S4	0.917111	0.896832	0.927455	0.91146	0.881347	0.940902	0.934272	0.953234	0.939145	0.938026	0.913091	0.927097	0.912823	0.934245	0.937218	0.937844
BLOC1S5	0.939666	0.91941	0.953406	0.92624	0.927981	0.95859	0.952558	0.959602	0.958115	0.957863	0.933107	0.948966	0.936373	0.953987	0.957594	0.955615
BLOC1S5-TXNDC5	0.641694	0.612026	0.69997	0.630888	0.608337	0.723762	0.700795	0.75092	0.722806	0.714879	0.635018	0.678065	0.638805	0.723019	0.727458	0.718979
BLOC1S6	0.902041	0.856296	0.91966	0.885497	0.856386	0.941967	0.924773	0.940668	0.934654	0.943165	0.892748	0.925037	0.887702	0.932872	0.941866	0.932199
BLVRA	0.849463	0.801975	0.891269	0.824178	0.799733	0.9138	0.891556	0.932497	0.902142	0.909789	0.859109	0.897427	0.85276	0.911112	0.91282	0.903803
BLVRB	0.898503	0.864733	0.922296	0.882888	0.842632	0.935716	0.915509	0.94928	0.926094	0.931125	0.889424	0.918728	0.894769	0.932425	0.94008	0.925582
BLZF1	0.946338	0.942173	0.950633	0.944559	0.93334	0.957482	0.949119	0.965603	0.958258	0.954597	0.945649	0.951158	0.945672	0.952064	0.958008	0.955986
BLZF2P	0.663735	0.648633	0.661331	0.658825	0.646691	0.703406	0.665643	-0.0196348	0.701582	0.704706	0.663972	0.678434	0.643653	0.696898	0.683579	0.696331
BMF	0.830242	0.775721	0.855071	0.810231	0.784792	0.881964	0.863133	0.920995	0.872282	0.885724	0.81321	0.847408	0.822667	0.873797	0.875712	0.875506
BMI1	0.898836	0.867353	0.902962	0.880054	0.873847	0.92921	0.909624	0.940817	0.918886	0.922475	0.891299	0.906334	0.882323	0.912861	0.917112	0.920225
BMI1P1	0.300726	0.286045	0.273575	0.283637	0.279886	0.288427	0.265435		0.285781	0.277469	0.302415	0.267984	0.271923	0.272949	0.270384	0.295622
BMP1	0.933845	0.894195	0.938068	0.914774	0.882005	0.947223	0.945094	0.955907	0.947308	0.947085	0.930432	0.937671	0.928494	0.946104	0.948747	0.942565
BMP10	0.485744	0.406711	0.477351	0.491556	0.405678	0.512282	0.485325		0.493231	0.46378	0.491352	0.477759	0.512399	0.490939	0.468444	0.482922
BMP15	0.303693	0.286776	0.31737	0.307632	0.2825	0.343565	0.322741		0.334477	0.362268	0.325402	0.33024	0.297872	0.32708	0.363484	0.342312
BMP2	0.796265	0.7102	0.81925	0.722272	0.69884	0.839401	0.822848	0.853808	0.835075	0.842263	0.762565	0.817594	0.751459	0.831372	0.840305	0.829708
BMP2K	0.899511	0.878818	0.910416	0.889253	0.860308	0.926452	0.908506	0.933122	0.918335	0.915755	0.899083	0.910484	0.891921	0.918717	0.923337	0.92056
BMP2KL	0.703451	0.685245	0.731717	0.693	0.672657	0.734842	0.718445	-0.072701	0.71466	0.724305	0.696476	0.714402	0.688372	0.729646	0.725446	0.726418
BMP3	0.734748	0.633082	0.761492	0.696528	0.632122	0.80348	0.77081	0.811397	0.78871	0.785637	0.716238	0.760596	0.717302	0.779344	0.785159	0.790908
BMP4	0.827307	0.755175	0.837885	0.788194	0.761403	0.873186	0.855313	0.894354	0.868963	0.868763	0.817538	0.850329	0.818021	0.863418	0.874278	0.863949
BMP5	0.74159	0.682609	0.786761	0.715662	0.680294	0.802296	0.762467	0.809701	0.784725	0.791822	0.743386	0.762483	0.74147	0.789864	0.800771	0.780945
BMP6	0.728828	0.582329	0.763782	0.631957	0.596065	0.83036	0.781869	0.838737	0.810024	0.797122	0.688771	0.783112	0.650413	0.795067	0.813711	0.809013
BMP6P1	0.363884	0.326678	0.386328	0.332648	0.314604	0.362552	0.382741	-0.0199452	0.390685	0.399282	0.336862	0.353337	0.348048	0.375669	0.371195	0.39315
BMP7	0.8631	0.812086	0.876736	0.8404	0.813648	0.88523	0.872146	0.896977	0.880356	0.885664	0.845058	0.875367	0.850275	0.886881	0.895344	0.877798
BMP8A	0.809572	0.792114	0.825897	0.80279	0.78041	0.844418	0.828887	0.839524	0.833846	0.835047	0.801671	0.824941	0.798695	0.835639	0.839065	0.830147
BMP8B	0.841276	0.815305	0.86638	0.828589	0.806653	0.891048	0.872932	0.901096	0.878875	0.882114	0.828907	0.865174	0.819505	0.88126	0.887779	0.886179
BMPER	0.852326	0.816681	0.861206	0.833489	0.823738	0.881625	0.866742	0.881679	0.872152	0.877527	0.847824	0.867922	0.848836	0.874807	0.877367	0.869117
BMPR1A	0.936074	0.897492	0.95319	0.925241	0.893108	0.956741	0.949107	0.962104	0.955514	0.955378	0.935368	0.947322	0.930974	0.953748	0.958255	0.951444
BMPR1APS1	0.552263	0.484902	0.571816	0.548022	0.474061	0.571854	0.551278	0.552732	0.585258	0.569359	0.555774	0.568294	0.561729	0.575388	0.589554	0.572469
BMPR1APS2	0.253587	0.215776	0.230708	0.256031	0.240624	0.254917	0.258708		0.252085	0.260009	0.279314	0.25742	0.250812	0.254205	0.256717	0.246658
BMPR1B	0.848078	0.797844	0.871763	0.816954	0.770908	0.896846	0.878217	0.913197	0.890459	0.886984	0.829384	0.867596	0.828059	0.886968	0.886319	0.88645
BMPR2	0.924476	0.889155	0.936462	0.913163	0.88174	0.940114	0.929882	0.955164	0.941102	0.936993	0.919602	0.928285	0.916035	0.938258	0.940019	0.94
BMS1	0.953102	0.942522	0.964587	0.946592	0.939784	0.968219	0.962778	0.975073	0.968499	0.965674	0.953863	0.959617	0.948928	0.961498	0.964368	0.966091
BMS1P1	0.908663	0.862522	0.92449	0.889941	0.858988	0.935158	0.928186	0.939145	0.927579	0.936279	0.902723	0.920521	0.898162	0.925426	0.932165	0.932044
BMS1P10	0.771482	0.724092	0.801756	0.749728	0.721738	0.809289	0.800806	0.825901	0.807155	0.818865	0.763241	0.798767	0.758898	0.816364	0.823829	0.816992
BMS1P11	0.429632	0.370992	0.481484	0.396203	0.37067	0.482135	0.46782	-0.043556	0.482978	0.493246	0.420555	0.479203	0.424115	0.486972	0.480399	0.470233
BMS1P12	0.307286	0.212338	0.336229	0.264727	0.170695	0.339061	0.330433	-0.0331438	0.357463	0.352879	0.288584	0.32944	0.266361	0.331996	0.359501	0.341817
BMS1P13	0.488082	0.454612	0.524446	0.476081	0.467495	0.525078	0.515546	-0.0279679	0.520641	0.529127	0.508314	0.508871	0.508397	0.507363	0.527432	0.52927
BMS1P15	0.580087	0.406138	0.604932	0.480894	0.354724	0.625797	0.612013	0.633794	0.633556	0.629663	0.545189	0.594698	0.500718	0.606358	0.616601	0.62079
BMS1P16	0.654398	0.632059	0.659604	0.632423	0.628713	0.687888	0.673538	0.66581	0.686541	0.67174	0.637732	0.665037	0.645268	0.673849	0.686699	0.685526
BMS1P17	0.56263	0.532456	0.578665	0.5456	0.541759	0.591301	0.581144	0.0184272	0.579394	0.574405	0.554152	0.564413	0.549014	0.581277	0.576776	0.581445
BMS1P19	0.228502	0.240182	0.23754	0.218024	0.246015	0.243989	0.217883		0.229731	0.236995	0.199377	0.207507	0.214673	0.240719	0.223077	0.199831
BMS1P2	0.882785	0.849895	0.895139	0.861954	0.841268	0.910497	0.900335	0.918094	0.903333	0.903706	0.869033	0.886633	0.866041	0.899069	0.901828	0.902492
BMS1P21	0.468128	0.388266	0.494872	0.430411	0.405109	0.494106	0.475293		0.486846	0.487569	0.454563	0.480792	0.462407	0.496146	0.501955	0.487348
BMS1P22	0.827538	0.777857	0.841008	0.812453	0.755037	0.870156	0.852988	0.851864	0.863382	0.854325	0.820163	0.839581	0.820512	0.856913	0.863396	0.859412
BMS1P3	0.759566	0.688435	0.77497	0.714117	0.678662	0.793211	0.772829	-0.220432	0.779318	0.78489	0.760842	0.77678	0.738432	0.786648	0.787179	0.782532
BMS1P4	0.913495	0.895328	0.927221	0.901207	0.889097	0.935672	0.929636	0.946595	0.933055	0.930495	0.902377	0.924089	0.908781	0.9304	0.927644	0.931391
BMS1P7	0.492083	0.380968	0.517562	0.459699	0.402815	0.562927	0.530755		0.553517	0.530633	0.48068	0.516867	0.463682	0.556308	0.539211	0.541626
BMS1P8	0.744003	0.685962	0.775076	0.717408	0.686129	0.800415	0.777603	0.812325	0.78401	0.785844	0.733127	0.767498	0.725952	0.774273	0.796854	0.787171
BMS1P9	0.498455	0.444328	0.500488	0.46642	0.416624	0.530254	0.513238		0.52564	0.527944	0.486258	0.505105	0.492178	0.519227	0.532751	0.523584
BMT2	0.890804	0.876582	0.911227	0.875925	0.875834	0.924572	0.922703	0.941354	0.927393	0.925294	0.89195	0.906387	0.890451	0.918642	0.921383	0.92643
BMX	0.799725	0.73973	0.818165	0.767178	0.750301	0.839268	0.817188	-0.0164428	0.830795	0.833937	0.789052	0.80955	0.773914	0.832054	0.832742	0.815863
BNIP1	0.941743	0.918842	0.945051	0.928371	0.909867	0.95593	0.946452	0.960799	0.95242	0.950029	0.937674	0.94247	0.928286	0.945699	0.951057	0.949603
BNIP2	0.940651	0.92233	0.948816	0.924187	0.920077	0.957051	0.950383	0.959227	0.957874	0.958171	0.936723	0.947688	0.934125	0.95843	0.956549	0.955043
BNIP3	0.835833	0.789427	0.865843	0.820597	0.798517	0.88145	0.874885	0.911709	0.885479	0.883124	0.824265	0.858831	0.8233	0.872868	0.881884	0.883653
BNIP3L	0.867909	0.812509	0.895097	0.825711	0.814263	0.911674	0.900461	0.92581	0.916904	0.900965	0.860168	0.894041	0.852908	0.905676	0.909041	0.902751
BNIP3P1	0.55155	0.46039	0.587395	0.509214	0.474375	0.62315	0.60732	0.596173	0.620543	0.604302	0.549136	0.572126	0.518603	0.596615	0.611562	0.607207
BNIP3P10	0.701763	0.642404	0.720666	0.684329	0.64541	0.724847	0.720152	-0.0280627	0.719985	0.728307	0.705543	0.703524	0.696791	0.705148	0.725513	0.721813
BNIP3P11	0.780354	0.714208	0.80065	0.748808	0.687976	0.820461	0.805438		0.821104	0.818397	0.772444	0.798175	0.75958	0.806702	0.800436	0.816366
BNIP3P13	0.532203	0.527859	0.543343	0.521186	0.528074	0.522417	0.531087		0.546776	0.539808	0.53054	0.526309	0.535069	0.53829	0.530763	0.550073
BNIP3P15	0.404547	0.362502	0.418242	0.380423	0.36429	0.427434	0.425573		0.431198	0.441312	0.402162	0.43028	0.401896	0.426693	0.440626	0.422254
BNIP3P16	0.63708	0.592376	0.667993	0.620695	0.592856	0.669147	0.657635	-0.0649993	0.670152	0.668032	0.638977	0.659162	0.642039	0.6594	0.673354	0.667339
BNIP3P17	0.73635	0.626219	0.774423	0.698469	0.639263	0.810849	0.782035	-0.0860899	0.807147	0.809157	0.714901	0.761769	0.69862	0.793304	0.810571	0.800588
BNIP3P18	0.421675	0.390689	0.44462	0.396735	0.396347	0.449674	0.432413		0.44021	0.444692	0.414685	0.427104	0.40843	0.421145	0.454215	0.431999
[truncated: 23,862 more rows]

## Sheet: validation_R2
SYMBOL	TFs_to_targets_100.h5	TFs_to_targets_50_50.h5	TFs_to_targets_250_250.h5	TFs_to_targets_50.h5	TFs_to_targets_50_50_50.h5	TFs_to_targets_1000_1000.h5	TFs_to_targets_250.h5	TFs_to_targets_no_hidden_.h5	TFs_to_targets_1000.h5	TFs_to_targets_500_500.h5	TFs_to_targets_100_100.h5	TFs_to_targets_250_250_250.h5	TFs_to_targets_100_100_100.h5	TFs_to_targets_500_500_500.h5	TFs_to_targets_1000_1000_1000.h5	TFs_to_targets_500.h5
A1BG	0.92922	0.876808	0.945298	0.914441	0.886315	0.956024	0.939142	0.958327	0.94945	0.952308	0.929575	0.950123	0.923657	0.951393	0.95636	0.949016
A1CF	0.859908	0.826685	0.881299	0.840429	0.815233	0.894966	0.884491	0.895603	0.885311	0.88833	0.847871	0.882138	0.859334	0.892119	0.894065	0.885796
A2M	0.806267	0.732683	0.82929	0.764681	0.734889	0.868044	0.837841	0.872405	0.858945	0.849964	0.800448	0.829894	0.778947	0.862657	0.865861	0.84582
A2ML1	0.790926	0.657296	0.804826	0.73591	0.646708	0.813458	0.793694	0.81519	0.800793	0.807183	0.787963	0.814565	0.779397	0.817297	0.826408	0.80275
A2MP1	0.798497	0.748296	0.82814	0.76646	0.74018	0.842693	0.832153	-1.90712	0.842657	0.839496	0.800582	0.824896	0.802793	0.845426	0.84336	0.839597
A3GALT2	0.944265	0.940925	0.945606	0.94051	0.938746	0.948773	0.946628	0.551536	0.946196	0.946675	0.945119	0.945742	0.942617	0.948988	0.948715	0.949331
A4GALT	0.691802	0.624007	0.746726	0.648557	0.61635	0.781148	0.743424	0.810322	0.766333	0.774718	0.688531	0.734869	0.68605	0.772394	0.782411	0.750544
A4GNT	0.937482	0.927471	0.939888	0.932911	0.925669	0.943578	0.940763	0.468167	0.940537	0.942706	0.936906	0.940001	0.93317	0.940182	0.943047	0.94201
AAAS	0.990631	0.988908	0.992154	0.989283	0.988306	0.992814	0.992178	0.994398	0.992844	0.992682	0.990097	0.992093	0.98978	0.992552	0.993158	0.992909
AACS	0.986563	0.982142	0.990492	0.983122	0.981808	0.992003	0.989993	0.991455	0.990375	0.991387	0.986108	0.989777	0.985055	0.990931	0.991898	0.990669
AACSP1	0.727137	0.673093	0.767586	0.682066	0.658014	0.792467	0.774354	0.796479	0.781683	0.787877	0.721604	0.765652	0.719445	0.78703	0.792796	0.77399
AADAC	0.836428	0.781695	0.873035	0.8021	0.774584	0.888394	0.87474	0.0288031	0.87769	0.889869	0.820006	0.864522	0.821852	0.881	0.891083	0.878119
AADACL2	0.941388	0.928782	0.946364	0.932242	0.929453	0.950564	0.948699	0.670662	0.951865	0.950736	0.940278	0.949746	0.935252	0.950571	0.956412	0.95127
AADACL3	0.915804	0.899676	0.920714	0.904941	0.900739	0.927839	0.924835	0.282526	0.928161	0.927528	0.913707	0.920086	0.914963	0.930121	0.928914	0.927038
AADACL4	0.978472	0.974237	0.980733	0.975185	0.973752	0.983098	0.979785	0.806567	0.981579	0.982403	0.978209	0.98112	0.978801	0.982696	0.982523	0.980741
AADACP1	0.878243	0.808409	0.892788	0.85994	0.798104	0.90876	0.900285	0.151823	0.90282	0.906191	0.863589	0.892104	0.864973	0.897409	0.907135	0.903415
AADAT	0.846156	0.794569	0.879239	0.830873	0.78686	0.904469	0.883979	0.911181	0.896179	0.899603	0.835042	0.884896	0.841587	0.899426	0.905466	0.895286
AAED1	0.958121	0.947812	0.965558	0.95321	0.947358	0.971672	0.968554	0.977215	0.96969	0.972051	0.955754	0.964449	0.957094	0.970885	0.971968	0.969444
AAGAB	0.991593	0.989757	0.993137	0.990335	0.988921	0.993844	0.992107	0.994203	0.993419	0.993347	0.991531	0.992775	0.99144	0.993203	0.993578	0.992812
AAK1	0.989455	0.983395	0.992217	0.987225	0.98256	0.993943	0.992236	0.994842	0.993251	0.993319	0.988987	0.991811	0.988186	0.993326	0.993725	0.992745
AAMDC	0.943539	0.925637	0.956751	0.936853	0.916792	0.964703	0.955154	0.967547	0.959802	0.962041	0.945015	0.9557	0.944127	0.961509	0.963467	0.960538
AAMP	0.992506	0.988717	0.993854	0.990876	0.988877	0.994651	0.994333	0.996019	0.994876	0.994487	0.991863	0.993107	0.991167	0.994614	0.994946	0.994866
AANAT	0.839697	0.814643	0.847582	0.81782	0.809864	0.858153	0.842798	-2.277	0.848656	0.847151	0.82554	0.842062	0.833657	0.852616	0.858043	0.845902
AAR2	0.991172	0.988459	0.992925	0.989281	0.988119	0.994234	0.993009	0.995058	0.99382	0.993016	0.990023	0.992057	0.989458	0.993051	0.993323	0.993498
AARD	0.635652	0.523001	0.658522	0.589406	0.474958	0.707204	0.668742	0.749294	0.692937	0.678353	0.613104	0.648734	0.600929	0.679593	0.707012	0.695167
AARS	0.98901	0.986888	0.991171	0.98762	0.985684	0.992725	0.991313	0.994736	0.992562	0.992691	0.989257	0.991075	0.98925	0.991057	0.992708	0.992251
AARS2	0.982833	0.978172	0.98643	0.97989	0.977444	0.988695	0.987613	0.991602	0.988307	0.987252	0.981679	0.985254	0.981634	0.987012	0.988141	0.987933
AARSD1	0.985127	0.979636	0.988485	0.982583	0.979978	0.989103	0.98908	0.990467	0.98933	0.990414	0.983934	0.986967	0.98434	0.989276	0.989197	0.989436
AARSP1	0.998929	0.99905	0.998815	0.998946	0.999012	0.999075	0.998966	0.90585	0.9989	0.999004	0.998902	0.999012	0.998943	0.999054	0.99912	0.998778
AASDH	0.983728	0.980688	0.986089	0.98233	0.980762	0.988219	0.986906	0.990203	0.988212	0.988131	0.982518	0.984868	0.982458	0.986355	0.987248	0.987936
AASDHPPT	0.990663	0.987727	0.992278	0.989268	0.987602	0.993041	0.992083	0.994188	0.992905	0.993163	0.990133	0.991807	0.989831	0.992241	0.993221	0.992858
AASS	0.868274	0.802996	0.87944	0.8383	0.796561	0.901433	0.887171	0.912771	0.896425	0.89745	0.844237	0.883873	0.844094	0.894225	0.89811	0.892865
AATF	0.990537	0.987924	0.992747	0.988004	0.988061	0.992992	0.993077	0.994588	0.993322	0.993254	0.989977	0.992007	0.989429	0.993036	0.99266	0.993507
AATK	0.842475	0.811921	0.85771	0.815452	0.799463	0.870057	0.859454	0.879256	0.859275	0.872676	0.836903	0.859674	0.829146	0.870252	0.871109	0.866363
AATK-AS1	0.955513	0.94766	0.958618	0.94987	0.947653	0.964047	0.959663	0.583545	0.961391	0.962225	0.952185	0.960006	0.951504	0.960686	0.962519	0.962598
ABAT	0.945099	0.9144	0.955651	0.932171	0.917816	0.959182	0.955155	0.964414	0.958419	0.95692	0.941406	0.954523	0.941443	0.95522	0.959246	0.957364
ABCA1	0.861967	0.849135	0.867903	0.857436	0.8463	0.885531	0.874308	0.900896	0.881677	0.883784	0.861884	0.87019	0.855873	0.878911	0.88329	0.880355
ABCA10	0.727109	0.654892	0.784563	0.666475	0.657835	0.799258	0.766037	0.804746	0.77805	0.785189	0.709108	0.776177	0.706023	0.783786	0.806475	0.7816
ABCA11P	0.847059	0.789205	0.872425	0.821846	0.789079	0.878355	0.867995	0.882728	0.876416	0.877039	0.834241	0.859576	0.836899	0.869024	0.87201	0.874582
ABCA12	0.797945	0.679819	0.828625	0.763068	0.648353	0.852292	0.829134	0.855255	0.840322	0.847629	0.789967	0.82721	0.785184	0.834612	0.844143	0.836601
ABCA13	0.655038	0.51703	0.657522	0.571664	0.546441	0.71334	0.671892	0.731941	0.697023	0.691884	0.633158	0.655611	0.637268	0.705911	0.719113	0.690536
ABCA17P	0.713067	0.673325	0.749327	0.689199	0.666065	0.777005	0.750083	0.803186	0.767431	0.772623	0.70656	0.753179	0.706155	0.766739	0.775335	0.763394
ABCA2	0.972759	0.964993	0.97682	0.969824	0.961304	0.980812	0.977875	0.98475	0.981189	0.980171	0.9723	0.97686	0.970231	0.979333	0.980654	0.978657
ABCA3	0.875417	0.82771	0.899111	0.849697	0.823626	0.917423	0.900264	0.9267	0.910695	0.912742	0.868995	0.902347	0.872356	0.917472	0.912828	0.90998
ABCA4	0.691915	0.633942	0.719973	0.655511	0.640509	0.746346	0.723166	-2.11389	0.736953	0.751719	0.674529	0.710531	0.676719	0.734889	0.746507	0.736225
ABCA5	0.944324	0.934902	0.953709	0.936573	0.934266	0.959901	0.952299	0.962806	0.959318	0.956052	0.942994	0.951311	0.94367	0.957221	0.961236	0.956199
ABCA6	0.797971	0.752987	0.828396	0.785088	0.743816	0.856884	0.817054	0.860652	0.834546	0.842077	0.80125	0.824821	0.788578	0.84502	0.854102	0.845312
ABCA7	0.960674	0.95024	0.967971	0.953204	0.944341	0.975266	0.96612	0.977754	0.971572	0.970949	0.957961	0.968243	0.956308	0.971709	0.974416	0.969793
ABCA8	0.769163	0.732701	0.783208	0.756845	0.726222	0.806143	0.789856	0.834089	0.795751	0.793497	0.768771	0.783117	0.759653	0.800595	0.805464	0.794328
ABCA9	0.901682	0.87879	0.916356	0.888254	0.877905	0.928676	0.912783	0.933923	0.923175	0.9238	0.894363	0.915299	0.890048	0.928045	0.927773	0.923414
ABCB1	0.645177	0.509291	0.674844	0.58579	0.500297	0.728316	0.693007	0.750833	0.705501	0.719911	0.61414	0.690863	0.617251	0.720536	0.719581	0.709787
ABCB10	0.980286	0.969621	0.98515	0.974277	0.966809	0.987282	0.98514	0.989385	0.987988	0.986491	0.978157	0.984738	0.977919	0.985302	0.987278	0.986567
ABCB10P1	0.9786	0.97536	0.979016	0.977209	0.974212	0.978862	0.979408	0.819006	0.979123	0.978839	0.978356	0.978606	0.977371	0.978573	0.979021	0.978541
ABCB10P3	0.972619	0.96656	0.97314	0.969976	0.961073	0.97401	0.97402	0.784158	0.974576	0.974177	0.971913	0.973458	0.972775	0.974235	0.973726	0.974721
ABCB10P4	0.952459	0.931076	0.960889	0.944112	0.916778	0.961656	0.958947	0.619122	0.961031	0.962586	0.951542	0.959495	0.953593	0.962645	0.964387	0.961048
ABCB11	0.86624	0.814836	0.885908	0.843988	0.830005	0.896806	0.880043	0.885988	0.891579	0.893315	0.872171	0.886953	0.856219	0.897253	0.896991	0.888333
ABCB4	0.575336	0.453239	0.657793	0.544356	0.416839	0.710086	0.637758	0.728166	0.690976	0.686557	0.575074	0.648906	0.556346	0.681689	0.707496	0.675456
ABCB5	0.70594	0.615839	0.740203	0.658242	0.601072	0.776103	0.753747	0.773856	0.753275	0.761565	0.681185	0.732706	0.682319	0.759116	0.766618	0.751662
ABCB6	0.935845	0.92394	0.950638	0.929457	0.920887	0.956627	0.950684	0.961423	0.95463	0.954631	0.937191	0.946514	0.937197	0.954913	0.957314	0.95307
ABCB7	0.985656	0.982759	0.987891	0.985019	0.983599	0.990616	0.989064	0.991668	0.98974	0.989764	0.985896	0.987451	0.985284	0.989154	0.989447	0.989894
ABCB8	0.986954	0.980752	0.989032	0.98261	0.980443	0.990394	0.989617	0.992059	0.990143	0.990409	0.985639	0.988089	0.984885	0.990016	0.990535	0.990504
ABCB9	0.959367	0.948319	0.968374	0.9543	0.945256	0.973232	0.968304	0.972281	0.968298	0.971468	0.960273	0.970642	0.957349	0.972016	0.973701	0.969717
ABCC1	0.985769	0.977277	0.989305	0.982277	0.976871	0.991019	0.989373	0.991898	0.990579	0.990128	0.985721	0.989595	0.984671	0.989347	0.990263	0.989955
ABCC10	0.982251	0.977903	0.986597	0.979411	0.977535	0.989645	0.987588	0.991648	0.988988	0.988117	0.981751	0.987292	0.982059	0.987882	0.989471	0.988551
ABCC11	0.659998	0.536233	0.701743	0.592764	0.542361	0.739217	0.695705	-5.50533	0.722756	0.723918	0.625982	0.706174	0.622124	0.731826	0.732788	0.713935
ABCC12	0.893376	0.868247	0.912432	0.883595	0.866281	0.928184	0.918618	0.424288	0.923514	0.925367	0.889543	0.907757	0.886267	0.922557	0.926814	0.925131
ABCC13	0.763781	0.739988	0.795407	0.758867	0.716046	0.809828	0.785832	0.813554	0.800903	0.800764	0.764475	0.786636	0.76688	0.799232	0.811442	0.80053
ABCC2	0.729545	0.603872	0.769282	0.652833	0.540414	0.809943	0.772422	0.832852	0.790223	0.789229	0.666873	0.759132	0.679906	0.7943	0.806823	0.794369
ABCC3	0.875515	0.846553	0.899678	0.848227	0.845245	0.914631	0.899448	0.919241	0.908221	0.912723	0.858568	0.902237	0.866176	0.913154	0.919103	0.910174
ABCC4	0.940294	0.921732	0.957584	0.931526	0.921222	0.963878	0.959855	0.971204	0.964378	0.963518	0.938483	0.953041	0.937722	0.962325	0.965985	0.964215
ABCC5	0.98026	0.977353	0.983311	0.977654	0.977103	0.985954	0.983578	0.987705	0.984531	0.98469	0.980467	0.982728	0.980071	0.985313	0.986312	0.984709
ABCC6	0.858614	0.807363	0.888625	0.833215	0.792447	0.916905	0.900836	0.917909	0.90818	0.912864	0.848101	0.887221	0.855397	0.910191	0.920352	0.907035
ABCC6P1	0.699118	0.658677	0.737211	0.67496	0.654567	0.793983	0.750418	0.813106	0.771634	0.782653	0.684076	0.734899	0.696133	0.780352	0.789691	0.765101
ABCC6P2	0.854877	0.81509	0.858771	0.831807	0.80776	0.87848	0.866189	-0.346275	0.874768	0.869734	0.843293	0.862306	0.841642	0.872802	0.880724	0.871892
ABCC8	0.831348	0.787856	0.863343	0.803326	0.776853	0.879251	0.862471	0.883226	0.8685	0.875276	0.817329	0.856791	0.816772	0.875103	0.871513	0.870591
ABCC9	0.909873	0.889882	0.919127	0.897832	0.887825	0.928808	0.918687	0.932671	0.923118	0.928847	0.907753	0.917916	0.904084	0.927682	0.925166	0.923041
ABCD1	0.946391	0.929343	0.950078	0.936342	0.924668	0.958737	0.952684	0.965731	0.958107	0.955362	0.94077	0.951584	0.940348	0.956577	0.95914	0.957529
ABCD1P2	0.989385	0.988068	0.989855	0.988912	0.988074	0.99023	0.989462	0.861701	0.990255	0.990232	0.989129	0.989682	0.989287	0.990155	0.990046	0.989942
ABCD1P3	0.993381	0.993357	0.99345	0.993353	0.993405	0.993462	0.993479	0.886084	0.993158	0.993349	0.993282	0.993604	0.993461	0.993724	0.99344	0.993641
ABCD1P4	0.996809	0.996804	0.996857	0.996798	0.99678	0.996782	0.996856	0.897751	0.996478	0.996814	0.996673	0.996657	0.996636	0.996812	0.996701	0.996611
ABCD1P5	0.988296	0.987764	0.988615	0.988117	0.987758	0.989337	0.988359	0.86895	0.989212	0.98937	0.988434	0.989154	0.988944	0.989374	0.989182	0.989226
ABCD2	0.771623	0.718772	0.817183	0.729561	0.68558	0.839464	0.807714	0.836002	0.82455	0.824274	0.766689	0.825083	0.757	0.835208	0.850091	0.824232
ABCD3	0.99017	0.987327	0.991181	0.988658	0.986718	0.992192	0.991161	0.993039	0.992411	0.991753	0.989434	0.991283	0.989411	0.991663	0.992276	0.991674
ABCD4	0.990452	0.986712	0.991998	0.988656	0.985985	0.993504	0.992538	0.994174	0.993518	0.992727	0.989959	0.991463	0.989419	0.992876	0.993477	0.993084
ABCE1	0.995793	0.994054	0.996447	0.994908	0.993466	0.99709	0.996676	0.997685	0.997003	0.996687	0.995056	0.996271	0.995536	0.996684	0.996832	0.997144
ABCF1	0.994756	0.992447	0.995647	0.993398	0.992511	0.996652	0.996068	0.997757	0.996823	0.996362	0.994211	0.995275	0.993546	0.996254	0.996265	0.99648
ABCF2	0.993496	0.991523	0.995185	0.992088	0.991565	0.996019	0.99577	0.996596	0.995983	0.995568	0.993327	0.995054	0.993142	0.995616	0.99603	0.995674
ABCF2P1	0.971689	0.968357	0.972693	0.969567	0.967098	0.973993	0.972304	0.760219	0.974691	0.974019	0.971362	0.974015	0.971084	0.973939	0.974665	0.972815
ABCF2P2	0.992792	0.99303	0.993717	0.992518	0.992629	0.993991	0.993138	0.884099	0.993025	0.993204	0.992815	0.993253	0.992721	0.993774	0.993806	0.993004
ABCF3	0.99268	0.990431	0.993497	0.991216	0.990509	0.993989	0.993831	0.995051	0.994056	0.994032	0.991754	0.993118	0.991163	0.993966	0.993728	0.994068
ABCG1	0.841354	0.805041	0.862995	0.812858	0.800862	0.87006	0.86082	0.887356	0.868041	0.86719	0.845471	0.853724	0.834129	0.865403	0.872941	0.861357
ABCG2	0.598888	0.502493	0.646596	0.540276	0.491938	0.701802	0.647807	0.732832	0.688232	0.689969	0.579979	0.655401	0.582284	0.693883	0.710516	0.678353
ABCG4	0.848414	0.804092	0.873629	0.830014	0.806876	0.886758	0.875546	-1.54767	0.881581	0.888886	0.841743	0.865258	0.831153	0.885279	0.88246	0.880011
ABCG5	0.860408	0.829646	0.876311	0.848614	0.833483	0.88903	0.876056	0.87334	0.873065	0.885857	0.861173	0.879976	0.860549	0.893703	0.889643	0.877041
ABCG8	0.921757	0.904568	0.933145	0.913004	0.908172	0.945617	0.934664	0.352928	0.935285	0.943466	0.924432	0.934378	0.919977	0.939864	0.945887	0.938423
ABHD1	0.830785	0.792495	0.852246	0.804612	0.767798	0.881012	0.865188	0.87461	0.870216	0.868374	0.822525	0.853323	0.822724	0.868884	0.87288	0.865824
ABHD10	0.978332	0.970508	0.981729	0.973728	0.970196	0.986276	0.98238	0.988482	0.984857	0.985009	0.976167	0.980099	0.974392	0.984505	0.9859	0.98415
ABHD11	0.969997	0.957962	0.9747	0.964631	0.95053	0.977865	0.973991	0.979729	0.97609	0.976832	0.969315	0.974714	0.966475	0.976092	0.976225	0.975625
ABHD12	0.984523	0.979607	0.987103	0.981887	0.978654	0.989064	0.987775	0.99138	0.988976	0.987964	0.984132	0.987201	0.983031	0.988673	0.988997	0.988758
ABHD12B	0.840722	0.758372	0.860018	0.813691	0.783996	0.873436	0.864382	0.889438	0.864173	0.869202	0.835431	0.86118	0.842984	0.872976	0.876618	0.871028
ABHD13	0.977225	0.968707	0.98348	0.971325	0.969657	0.985061	0.98331	0.987841	0.984784	0.983513	0.973703	0.98001	0.971527	0.983237	0.984046	0.983862
ABHD14A	0.945219	0.924482	0.955092	0.941852	0.922674	0.961986	0.957799	0.968771	0.957328	0.958622	0.943275	0.953797	0.942346	0.957257	0.960638	0.961298
ABHD14A-ACY1	0.591329	0.546726	0.599069	0.559494	0.545679	0.613345	0.607979	0.609831	0.612591	0.601323	0.582471	0.58179	0.58463	0.616758	0.61672	0.619227
ABHD14B	0.977826	0.970981	0.981239	0.974361	0.969235	0.984926	0.981459	0.986141	0.983549	0.984193	0.976297	0.98073	0.976132	0.983395	0.984827	0.983057
ABHD15	0.950769	0.932318	0.9606	0.938517	0.933504	0.967277	0.963803	0.97543	0.966221	0.966222	0.949946	0.962163	0.946373	0.963093	0.967979	0.967312
ABHD16A	0.987546	0.983419	0.990344	0.985872	0.980367	0.992512	0.990796	0.99241	0.991291	0.991495	0.98708	0.990346	0.986172	0.992103	0.992434	0.990966
ABHD16B	0.836541	0.787075	0.855062	0.814415	0.788473	0.880639	0.8628	0.900719	0.883097	0.870588	0.831921	0.847714	0.824603	0.869365	0.877926	0.876424
ABHD17A	0.983814	0.973127	0.988062	0.975673	0.971489	0.9902	0.989112	0.992448	0.990654	0.989146	0.981323	0.987559	0.980573	0.98903	0.989798	0.98952
ABHD17AP1	0.855121	0.848303	0.860291	0.850104	0.846007	0.867362	0.858746	0.857563	0.863856	0.864877	0.85222	0.8615	0.850065	0.863386	0.865976	0.864471
ABHD17AP3	0.908011	0.899403	0.915487	0.901082	0.898194	0.921067	0.91069	0.319809	0.914746	0.919327	0.906196	0.916338	0.90642	0.920926	0.920945	0.91594
ABHD17AP4	0.945381	0.940154	0.947079	0.94138	0.938942	0.950876	0.946935	0.662512	0.9493	0.949145	0.944179	0.948115	0.942694	0.949875	0.949235	0.949445
ABHD17AP5	0.929137	0.917394	0.927996	0.920111	0.917996	0.933354	0.93117	0.52426	0.933967	0.933611	0.925262	0.931489	0.927517	0.933561	0.932215	0.931829
ABHD17AP6	0.930539	0.916744	0.936721	0.920057	0.921154	0.940426	0.933657	0.573613	0.937876	0.93845	0.925346	0.933471	0.927839	0.939407	0.938973	0.937124
ABHD17AP7	0.998612	0.998816	0.998502	0.998651	0.998833	0.998347	0.998557	0.906323	0.998534	0.99851	0.998595	0.998641	0.998631	0.998608	0.998569	0.998463
ABHD17AP8	0.999219	0.999286	0.999144	0.999211	0.999227	0.998994	0.99907	0.907024	0.998956	0.998908	0.999152	0.999104	0.999086	0.999022	0.998746	0.999042
ABHD17AP9	0.995496	0.995025	0.995657	0.995349	0.995037	0.995429	0.995634	0.892449	0.995578	0.995507	0.995382	0.995739	0.995331	0.995511	0.995661	0.99559
ABHD17B	0.976509	0.971075	0.979531	0.97431	0.972279	0.983195	0.982247	0.986758	0.984375	0.982066	0.975999	0.979061	0.975221	0.982356	0.984038	0.982711
ABHD17C	0.918574	0.897535	0.930239	0.908241	0.898388	0.936588	0.924682	0.943263	0.933682	0.931334	0.916847	0.922969	0.9154	0.933307	0.937903	0.930513
ABHD18	0.987091	0.983988	0.989666	0.985682	0.984333	0.991563	0.990108	0.992512	0.991041	0.990596	0.987904	0.989532	0.986927	0.990703	0.991138	0.99019
ABHD2	0.986257	0.979601	0.988813	0.983309	0.9809	0.990576	0.988818	0.991378	0.989543	0.990397	0.98597	0.988594	0.985192	0.989712	0.990312	0.989743
ABHD3	0.964069	0.956797	0.968783	0.95852	0.956409	0.972669	0.970219	0.977081	0.97213	0.971247	0.96241	0.966404	0.963374	0.972187	0.972319	0.969499
ABHD4	0.954451	0.936811	0.965604	0.942746	0.938344	0.972671	0.967099	0.975547	0.968297	0.968255	0.949323	0.963269	0.949191	0.965562	0.973023	0.965946
ABHD5	0.964443	0.953357	0.970874	0.958546	0.953451	0.976338	0.97191	0.977584	0.971923	0.972598	0.96261	0.971749	0.963175	0.97267	0.97565	0.971914
ABHD6	0.932136	0.910417	0.941186	0.920883	0.91002	0.955205	0.944336	0.958995	0.953558	0.951846	0.927025	0.940224	0.928757	0.948597	0.951828	0.950731
ABHD8	0.922426	0.898057	0.937077	0.913042	0.897144	0.945211	0.933662	0.954164	0.946374	0.943319	0.921722	0.933864	0.9196	0.941105	0.945611	0.94087
ABI1	0.993239	0.990836	0.9947	0.991068	0.990477	0.995674	0.994978	0.996122	0.99542	0.995369	0.992762	0.994698	0.992112	0.994804	0.995546	0.995175
ABI2	0.992525	0.989553	0.993543	0.991332	0.989405	0.995037	0.994181	0.995518	0.994881	0.994594	0.992105	0.993519	0.991871	0.994295	0.994736	0.99476
ABI3	0.839865	0.785453	0.870336	0.802432	0.774821	0.893295	0.867197	0.897028	0.874735	0.885167	0.818384	0.865468	0.830202	0.889714	0.89063	0.877574
ABI3BP	0.818485	0.796801	0.853861	0.802894	0.800242	0.870072	0.848913	0.878228	0.863724	0.871094	0.8125	0.848312	0.815761	0.864766	0.877908	0.863523
ABL1	0.992086	0.988337	0.992925	0.990757	0.988072	0.99396	0.993443	0.994558	0.994121	0.993848	0.99134	0.9928	0.990608	0.993751	0.993744	0.993329
ABL2	0.988425	0.984533	0.990631	0.987172	0.983255	0.992041	0.990686	0.992659	0.991447	0.99165	0.988746	0.990518	0.988085	0.992092	0.992112	0.991675
ABLIM1	0.954655	0.934801	0.961415	0.951013	0.936891	0.96803	0.962419	0.969044	0.964866	0.965458	0.955694	0.962202	0.954454	0.967148	0.966484	0.964103
ABLIM2	0.737928	0.649019	0.772231	0.72825	0.676665	0.79591	0.779464	0.81232	0.791764	0.774809	0.709727	0.759696	0.705836	0.782615	0.794817	0.781423
ABLIM3	0.8191	0.753578	0.861729	0.788694	0.761042	0.881057	0.854104	0.883024	0.867662	0.873439	0.800089	0.850555	0.782001	0.867084	0.874021	0.868409
ABO	0.802354	0.728488	0.821363	0.784725	0.695737	0.837559	0.818426	0.855253	0.830569	0.837009	0.793671	0.820932	0.792617	0.838163	0.844799	0.828617
ABR	0.987944	0.982522	0.989593	0.98404	0.982448	0.991723	0.989632	0.992917	0.990429	0.99134	0.986433	0.989508	0.986525	0.991235	0.991073	0.989934
ABRA	0.892947	0.838255	0.906147	0.877644	0.843807	0.911989	0.899201	0.906224	0.907465	0.909437	0.89172	0.90418	0.892466	0.912198	0.912387	0.903957
ABRACL	0.949457	0.923474	0.956741	0.93864	0.923906	0.968724	0.959422	0.97128	0.962761	0.966794	0.944494	0.957736	0.941312	0.962586	0.968259	0.96281
ABT1	0.984656	0.977743	0.988406	0.982021	0.978277	0.991527	0.989016	0.992426	0.990525	0.990564	0.983208	0.98774	0.983423	0.99011	0.989928	0.990103
ABT1P1	0.962885	0.958242	0.965616	0.960894	0.958201	0.970869	0.9661	0.684259	0.966855	0.968978	0.962142	0.966246	0.963476	0.969862	0.97044	0.966552
ABTB1	0.960474	0.948706	0.967824	0.94995	0.946528	0.976405	0.970592	0.97925	0.975144	0.971626	0.957931	0.969083	0.957056	0.969731	0.97379	0.972161
ABTB2	0.884456	0.85013	0.906157	0.873233	0.851106	0.924402	0.907377	0.930781	0.918471	0.920146	0.875619	0.904779	0.870392	0.918987	0.923262	0.914387
ACAA1	0.988221	0.984989	0.989502	0.98552	0.984312	0.991411	0.989107	0.991094	0.990089	0.990724	0.987145	0.988765	0.986924	0.98995	0.991134	0.989742
ACAA2	0.970814	0.966368	0.974382	0.967345	0.965094	0.978552	0.974742	0.97954	0.976971	0.976721	0.96978	0.97219	0.970987	0.976668	0.978109	0.975601
ACACA	0.99125	0.986594	0.992891	0.988631	0.985209	0.993374	0.993039	0.994939	0.993555	0.993095	0.990605	0.992374	0.990053	0.992635	0.993277	0.993331
ACACB	0.948033	0.934205	0.963216	0.938569	0.928812	0.966604	0.958624	0.969028	0.961452	0.963213	0.950182	0.958758	0.948208	0.963176	0.964192	0.962154
ACAD10	0.986947	0.982767	0.988993	0.983425	0.9825	0.990363	0.988962	0.991876	0.990087	0.989182	0.986029	0.988282	0.984968	0.988783	0.989086	0.989846
ACAD11	0.975329	0.967637	0.979758	0.970244	0.964108	0.984638	0.980205	0.986103	0.98353	0.983611	0.973554	0.980014	0.973131	0.982271	0.983725	0.982718
ACAD8	0.98628	0.9835	0.987527	0.984655	0.983783	0.989351	0.988182	0.99063	0.989074	0.988669	0.985831	0.987441	0.985151	0.988727	0.989313	0.988653
ACAD9	0.991243	0.988761	0.993174	0.989973	0.988528	0.994155	0.992919	0.994034	0.993232	0.993506	0.991111	0.992627	0.990532	0.993506	0.994028	0.993733
ACADL	0.711625	0.619992	0.74926	0.647696	0.605988	0.783262	0.741248	0.78312	0.755825	0.771439	0.690556	0.740388	0.698002	0.775003	0.784795	0.75788
ACADM	0.986766	0.980281	0.989217	0.983726	0.980112	0.990533	0.98915	0.99159	0.990053	0.989899	0.985514	0.987649	0.985536	0.988716	0.990466	0.989213
ACADS	0.943651	0.91329	0.948088	0.933511	0.908835	0.95275	0.949984	0.95673	0.952315	0.952556	0.938301	0.94704	0.941866	0.952592	0.952352	0.952056
ACADSB	0.981966	0.979	0.984876	0.979916	0.976243	0.987286	0.984365	0.988258	0.986599	0.987257	0.981149	0.984817	0.981335	0.986802	0.987776	0.98586
ACADVL	0.991656	0.989882	0.992834	0.989769	0.989392	0.994281	0.992954	0.994477	0.993563	0.993417	0.991184	0.992879	0.990984	0.993225	0.993996	0.993134
ACAN	0.640253	0.583171	0.683068	0.595747	0.575214	0.714891	0.677195	0.737356	0.701854	0.702281	0.631175	0.66268	0.621988	0.694409	0.718793	0.696339
ACAP1	0.961803	0.955287	0.973614	0.956092	0.955252	0.977897	0.971217	0.975896	0.973897	0.97536	0.960121	0.971747	0.960587	0.975874	0.978334	0.97201
ACAP2	0.994263	0.99056	0.995037	0.992289	0.991067	0.995924	0.995355	0.996465	0.995732	0.995787	0.993478	0.995016	0.993073	0.995904	0.996005	0.995902
ACAP3	0.981184	0.975071	0.983589	0.976796	0.971594	0.988292	0.986165	0.98913	0.987465	0.986659	0.978912	0.98449	0.976846	0.986619	0.986942	0.986876
ACAT1	0.988024	0.982857	0.991299	0.986109	0.983177	0.992482	0.990897	0.992897	0.991575	0.991809	0.987271	0.990414	0.98827	0.991592	0.991682	0.991542
ACAT2	0.973167	0.965325	0.975989	0.96862	0.965442	0.979399	0.976636	0.98236	0.978257	0.977556	0.970591	0.975902	0.971087	0.977656	0.978702	0.977653
ACBD3	0.99278	0.990402	0.993929	0.991628	0.989561	0.994964	0.994331	0.996082	0.995287	0.994507	0.992764	0.994408	0.992725	0.99455	0.994899	0.994861
ACBD4	0.947749	0.924752	0.958376	0.925694	0.925563	0.963134	0.957891	0.966276	0.960847	0.961046	0.942438	0.956075	0.943159	0.960629	0.962146	0.960465
ACBD5	0.987103	0.983774	0.989439	0.985632	0.983051	0.991635	0.989791	0.993308	0.991525	0.990007	0.986892	0.987739	0.986616	0.989959	0.990992	0.990848
ACBD6	0.991099	0.989772	0.993105	0.990122	0.989723	0.993949	0.99337	0.994699	0.993351	0.994045	0.991661	0.992966	0.991535	0.993464	0.994219	0.993817
ACBD7	0.857546	0.799253	0.883301	0.815253	0.800843	0.904506	0.884057	0.90822	0.896198	0.903963	0.8425	0.886852	0.842476	0.902833	0.910764	0.896367
ACCS	0.840726	0.748118	0.870104	0.757975	0.739998	0.888144	0.867449	0.901586	0.881398	0.873481	0.810059	0.862375	0.79659	0.872629	0.884763	0.875302
ACCSL	0.947875	0.931103	0.961952	0.937372	0.930493	0.966226	0.961647	0.662985	0.965135	0.965692	0.944142	0.961061	0.941855	0.963748	0.964299	0.964391
ACD	0.975728	0.969272	0.978904	0.97164	0.968022	0.981512	0.979596	0.982754	0.9798	0.978551	0.973853	0.977615	0.972553	0.979998	0.98108	0.980918
ACE	0.737413	0.648797	0.775442	0.685588	0.582982	0.822843	0.777418	0.843639	0.801018	0.813616	0.7197	0.779298	0.730553	0.811189	0.8135	0.80089
ACE2	0.794499	0.749255	0.832338	0.777682	0.73833	0.850936	0.824022	-0.965782	0.841764	0.84404	0.787903	0.826103	0.785399	0.843235	0.856271	0.840713
ACE3P	0.993205	0.99271	0.993322	0.992984	0.992699	0.99308	0.993314	0.887314	0.993259	0.993671	0.993161	0.993343	0.992849	0.993121	0.99381	0.993182
ACER1	0.869641	0.849728	0.884219	0.858742	0.84466	0.899252	0.887093	-0.558938	0.894715	0.8961	0.868377	0.887222	0.868753	0.893891	0.900069	0.890342
ACER2	0.707649	0.607688	0.760406	0.657102	0.601605	0.786696	0.763591	0.829705	0.786454	0.785123	0.694446	0.746999	0.680025	0.769225	0.79308	0.767781
ACER3	0.984725	0.97933	0.986336	0.982141	0.979597	0.988188	0.986713	0.988992	0.987749	0.987384	0.984115	0.986657	0.983573	0.987193	0.987813	0.987646
ACHE	0.623386	0.463455	0.682091	0.552091	0.453506	0.742897	0.687677	0.774754	0.726815	0.717891	0.590523	0.681877	0.593327	0.721917	0.733494	0.705382
ACIN1	0.996866	0.995069	0.997087	0.996139	0.99484	0.997827	0.997291	0.998325	0.997857	0.99778	0.996797	0.996822	0.996378	0.997518	0.997705	0.997866
ACKR1	0.775712	0.710195	0.822937	0.724529	0.710776	0.847091	0.821759	0.862023	0.836928	0.849043	0.761943	0.825646	0.771577	0.842247	0.849581	0.830398
ACKR2	0.730872	0.661908	0.767947	0.694688	0.650577	0.795769	0.756008	0.809075	0.779895	0.781375	0.718687	0.759569	0.713926	0.782882	0.793134	0.776115
ACKR3	0.662581	0.509245	0.704471	0.57638	0.491266	0.746021	0.720242	0.776284	0.738896	0.730307	0.653389	0.715159	0.62274	0.732124	0.737204	0.719041
ACKR4	0.60666	0.52382	0.673404	0.551401	0.52301	0.723546	0.652444	0.730646	0.68595	0.702668	0.583151	0.655741	0.576813	0.708339	0.730726	0.690361
ACLY	0.992825	0.990569	0.994156	0.991919	0.990088	0.99512	0.994609	0.995953	0.994924	0.994654	0.992683	0.994544	0.992816	0.995186	0.995281	0.995076
ACMSD	0.76949	0.685724	0.7981	0.719554	0.716569	0.827484	0.796796	0.823014	0.812228	0.814066	0.76405	0.806072	0.76438	0.804837	0.813933	0.80397
ACO1	0.984593	0.980231	0.986768	0.979655	0.978977	0.988282	0.986863	0.989724	0.987158	0.987748	0.982825	0.9861	0.983491	0.987841	0.988168	0.987166
ACO2	0.99286	0.988114	0.99361	0.991124	0.987418	0.994116	0.993611	0.994636	0.994149	0.993809	0.992318	0.993104	0.991656	0.993709	0.994404	0.993879
ACOD1	0.934061	0.924539	0.944566	0.928927	0.923374	0.952847	0.941401	0.584738	0.947624	0.954765	0.935458	0.949228	0.937269	0.952837	0.953685	0.946667
ACOT1	0.635085	0.498943	0.661035	0.571292	0.495801	0.686931	0.657021	0.734661	0.675557	0.678163	0.627207	0.657018	0.601417	0.672383	0.680253	0.669409
ACOT11	0.980919	0.969347	0.983898	0.976299	0.970146	0.985746	0.983898	0.987009	0.985795	0.985727	0.980278	0.983702	0.979789	0.986028	0.986921	0.984872
ACOT12	0.909507	0.879174	0.920199	0.887552	0.887283	0.924537	0.916965	0.292943	0.921715	0.921662	0.914884	0.921233	0.908062	0.924906	0.928829	0.916773
ACOT13	0.984233	0.979853	0.98563	0.980894	0.978966	0.989083	0.986442	0.990692	0.988197	0.987198	0.983251	0.9857	0.983016	0.987733	0.988704	0.987652
ACOT2	0.895013	0.836318	0.90218	0.853923	0.822662	0.912357	0.907135	0.931325	0.914987	0.909393	0.885463	0.901384	0.872026	0.9088	0.91146	0.909535
ACOT4	0.693798	0.508354	0.74647	0.573791	0.451509	0.778277	0.746816	0.803988	0.775165	0.766613	0.625829	0.747603	0.6271	0.777579	0.779595	0.772929
ACOT6	0.90151	0.873773	0.917296	0.886158	0.872448	0.92672	0.916809	0.148148	0.923669	0.922073	0.897334	0.916177	0.894734	0.921005	0.924254	0.918645
ACOT7	0.97196	0.961863	0.980885	0.965775	0.958467	0.98136	0.978567	0.983918	0.981069	0.980168	0.969088	0.978186	0.970085	0.980712	0.981857	0.97899
ACOT8	0.981564	0.971817	0.983469	0.978447	0.969699	0.985227	0.983349	0.985742	0.98527	0.984057	0.980169	0.983931	0.979947	0.983459	0.985017	0.983943
ACOT9	0.982722	0.979026	0.985533	0.98093	0.978511	0.98703	0.986053	0.989531	0.986305	0.986204	0.980763	0.98456	0.981164	0.986845	0.98682	0.986061
ACOX1	0.991431	0.987099	0.993256	0.988393	0.985426	0.994757	0.993084	0.995152	0.993787	0.994184	0.990534	0.99303	0.990532	0.994114	0.994379	0.99393
ACOX2	0.735639	0.668787	0.75672	0.698364	0.659668	0.775715	0.753587	0.790261	0.761173	0.764972	0.716945	0.753737	0.720564	0.772412	0.777569	0.765762
ACOX3	0.972547	0.965158	0.97689	0.970292	0.963334	0.97869	0.977579	0.982877	0.978614	0.977246	0.97228	0.975968	0.971924	0.978375	0.980018	0.97913
ACOXL	0.78705	0.695029	0.789539	0.740277	0.710676	0.82557	0.803344	0.829841	0.822841	0.825671	0.77005	0.794932	0.769978	0.818307	0.842281	0.822658
ACP1	0.993951	0.991503	0.995407	0.992576	0.991144	0.996474	0.995064	0.996406	0.995823	0.995771	0.99365	0.995627	0.993656	0.996162	0.996308	0.995652
ACP2	0.97567	0.966136	0.977641	0.968609	0.966111	0.980603	0.977921	0.982027	0.97952	0.979238	0.972875	0.978173	0.9734	0.980405	0.980993	0.979889
ACP5	0.774297	0.673419	0.805514	0.739887	0.680693	0.841959	0.811059	0.853606	0.8243	0.832564	0.757273	0.801375	0.754491	0.823043	0.838381	0.825195
ACP6	0.950049	0.932535	0.958021	0.940797	0.927828	0.965843	0.957815	0.970221	0.961557	0.961593	0.944561	0.956762	0.940561	0.962004	0.96503	0.959645
ACP7	0.675145	0.618166	0.70872	0.656578	0.602404	0.742501	0.704491	0.735418	0.723428	0.720627	0.655906	0.710281	0.650468	0.71079	0.738415	0.714199
ACPP	0.675237	0.591297	0.744506	0.65507	0.598559	0.790373	0.74347	0.813784	0.77287	0.777657	0.638232	0.733017	0.64293	0.768408	0.785603	0.761931
ACPT	0.890506	0.854682	0.892749	0.870468	0.844947	0.904125	0.899023	-0.685279	0.8997	0.90274	0.877228	0.896117	0.874564	0.90315	0.903023	0.905731
ACR	0.912752	0.884542	0.918201	0.906568	0.882681	0.925657	0.921882	0.387223	0.92483	0.923014	0.911829	0.916644	0.904441	0.923895	0.923612	0.922673
ACRBP	0.774396	0.69621	0.819229	0.719769	0.705601	0.852258	0.822745	0.864458	0.842626	0.841507	0.761482	0.817505	0.764152	0.840337	0.848733	0.834319
ACRC	0.748347	0.686654	0.756159	0.71507	0.67397	0.786243	0.771848	0.808409	0.779251	0.77409	0.709362	0.761088	0.714744	0.770364	0.781532	0.778101
ACRV1	0.838729	0.800772	0.856697	0.814422	0.79603	0.87545	0.861459	0.863606	0.866706	0.868705	0.824215	0.858896	0.825028	0.869045	0.872373	0.859561
ACSBG1	0.874551	0.832188	0.903583	0.838667	0.843019	0.915225	0.902285	0.911827	0.901792	0.910378	0.860679	0.900905	0.870946	0.908055	0.911218	0.899792
ACSBG2	0.843387	0.818114	0.854717	0.827668	0.81721	0.887057	0.865399	-1.46721	0.872481	0.877366	0.836682	0.85912	0.834966	0.877138	0.886518	0.873302
ACSF2	0.944944	0.93612	0.947737	0.935619	0.932966	0.956755	0.951455	0.964509	0.955812	0.954702	0.943137	0.951122	0.94143	0.955908	0.957741	0.955606
ACSF3	0.990299	0.988208	0.991712	0.988477	0.987656	0.993337	0.991788	0.99372	0.992459	0.992475	0.989481	0.991771	0.989303	0.992206	0.993031	0.992174
ACSL1	0.966913	0.956093	0.973071	0.961844	0.950428	0.978404	0.972654	0.979715	0.976283	0.975914	0.965303	0.972569	0.966026	0.975729	0.977382	0.974707
ACSL3	0.990454	0.988354	0.991506	0.989333	0.98785	0.992195	0.991652	0.993131	0.992035	0.991918	0.98985	0.991324	0.989875	0.992058	0.992444	0.991475
ACSL4	0.97802	0.969485	0.979626	0.973951	0.964498	0.981173	0.979715	0.984228	0.980372	0.980657	0.976186	0.97934	0.97518	0.980624	0.981545	0.980494
ACSL5	0.883078	0.82875	0.901448	0.863227	0.81705	0.92119	0.90124	0.926674	0.914287	0.913364	0.885858	0.906547	0.882363	0.922213	0.915661	0.910502
ACSL6	0.863417	0.824585	0.880056	0.847649	0.829752	0.897671	0.874874	0.900655	0.884306	0.883574	0.857648	0.882694	0.857546	0.884883	0.894429	0.882485
ACSM1	0.790447	0.751943	0.798688	0.771875	0.741544	0.822814	0.802323	-1.07399	0.814795	0.819341	0.775092	0.802739	0.770133	0.816134	0.819322	0.809973
ACSM2A	0.841104	0.774088	0.863003	0.802428	0.766204	0.897784	0.871975	0.896889	0.883544	0.892238	0.841272	0.869521	0.833156	0.89157	0.898108	0.880461
ACSM2B	0.813215	0.755461	0.826828	0.784544	0.768876	0.863897	0.831046	0.860382	0.843751	0.84532	0.821674	0.836822	0.802752	0.856857	0.860213	0.839708
ACSM3	0.853887	0.82809	0.8818	0.845922	0.820077	0.89882	0.881177	0.905851	0.892674	0.894631	0.863897	0.883282	0.851272	0.894061	0.894394	0.891444
ACSM4	0.864286	0.831696	0.88138	0.845544	0.826252	0.896583	0.881233	-0.0211023	0.889232	0.889486	0.854026	0.881733	0.850685	0.889633	0.894748	0.884849
ACSM5	0.857103	0.830139	0.87036	0.84349	0.83473	0.887206	0.868319	0.881359	0.878501	0.882693	0.859428	0.866221	0.856466	0.881243	0.890207	0.875351
ACSM5P1	0.976998	0.971001	0.977614	0.973608	0.971134	0.979133	0.977482	0.769109	0.978261	0.979299	0.975007	0.978501	0.976697	0.979186	0.978096	0.978264
ACSM6	0.872351	0.850841	0.87639	0.858504	0.852806	0.886007	0.876288	0.879185	0.877737	0.880441	0.867985	0.876949	0.860508	0.882151	0.881837	0.877655
ACSS1	0.870664	0.829126	0.900973	0.846498	0.832562	0.921167	0.9044	0.933255	0.91499	0.911866	0.876223	0.903818	0.873757	0.912814	0.915114	0.911468
ACSS2	0.965514	0.954918	0.969777	0.958488	0.955339	0.973403	0.970542	0.977209	0.973411	0.972288	0.964672	0.969284	0.964436	0.971983	0.973421	0.971675
ACSS3	0.770641	0.616456	0.800936	0.711612	0.583807	0.827347	0.799389	0.852859	0.823337	0.8182	0.731827	0.786907	0.720459	0.807569	0.824645	0.817434
ACTA1	0.728033	0.468807	0.785932	0.654666	0.492876	0.815428	0.778298	0.489561	0.785505	0.79345	0.728445	0.781793	0.698619	0.810311	0.814474	0.778661
ACTA2	0.890906	0.863453	0.902777	0.872382	0.864571	0.917278	0.906646	0.927797	0.912907	0.916319	0.880357	0.905527	0.885738	0.913601	0.919352	0.913247
ACTB	0.994745	0.99144	0.996146	0.993125	0.991572	0.996927	0.996322	0.997001	0.996791	0.996751	0.994066	0.995865	0.994432	0.996831	0.996876	0.996682
ACTBL2	0.843058	0.823701	0.857882	0.831563	0.822837	0.880552	0.858316	0.191328	0.871476	0.872156	0.844472	0.857014	0.83674	0.881321	0.881788	0.867692
ACTBP1	0.898089	0.879591	0.904425	0.887033	0.872552	0.911542	0.90443	0.285851	0.907604	0.908144	0.895339	0.907631	0.888927	0.908855	0.910753	0.907107
ACTBP11	0.858862	0.818918	0.868062	0.841359	0.817126	0.885001	0.869766	0.0867641	0.876061	0.881352	0.852923	0.873738	0.844573	0.876758	0.884237	0.876111
ACTBP12	0.985414	0.984748	0.985477	0.985415	0.983802	0.984793	0.985481	0.845933	0.984874	0.985007	0.985341	0.98617	0.985433	0.986081	0.985883	0.985058
ACTBP13	0.910141	0.897787	0.914457	0.903733	0.896106	0.9196	0.915433	0.919286	0.91705	0.918659	0.907528	0.915715	0.908826	0.917126	0.91955	0.919131
ACTBP14	0.94012	0.937175	0.943442	0.938146	0.933958	0.948099	0.943837	0.546656	0.947674	0.947278	0.93866	0.943477	0.938029	0.946888	0.947024	0.947925
ACTBP2	0.834795	0.78082	0.846602	0.810212	0.761589	0.870889	0.853081	-0.340832	0.857683	0.864922	0.828989	0.855497	0.811615	0.857156	0.861954	0.861529
ACTBP6	0.913982	0.901887	0.919035	0.906723	0.897893	0.920416	0.918574	0.581451	0.919222	0.92104	0.912003	0.920007	0.906482	0.921396	0.92169	0.919203
ACTBP7	0.874473	0.845548	0.887085	0.865107	0.841535	0.894276	0.883632	-0.142437	0.887742	0.890851	0.865308	0.887376	0.86501	0.890553	0.890978	0.887452
ACTBP8	0.836043	0.798745	0.843825	0.822922	0.797405	0.84306	0.84095	0.0486689	0.844724	0.849868	0.829497	0.844867	0.821109	0.842367	0.850424	0.847868
ACTBP9	0.909166	0.872252	0.916375	0.884198	0.863299	0.922802	0.917103	0.284361	0.920142	0.916699	0.901833	0.918565	0.891317	0.917342	0.920441	0.919518
ACTC1	0.747866	0.652139	0.794061	0.708336	0.648544	0.835901	0.789307	0.847613	0.80913	0.819002	0.744764	0.796243	0.750444	0.823104	0.837111	0.798676
ACTG1	0.995562	0.99309	0.996656	0.99408	0.993325	0.997127	0.996635	0.997339	0.996933	0.997013	0.995074	0.996643	0.995176	0.997083	0.997115	0.996915
ACTG1P1	0.839348	0.798293	0.855179	0.816251	0.802598	0.875503	0.859085	0.874274	0.868906	0.870433	0.832482	0.858676	0.823918	0.865309	0.876156	0.867243
ACTG1P10	0.745627	0.699502	0.767411	0.710884	0.694558	0.797678	0.788089	0.818122	0.803923	0.796129	0.72255	0.76418	0.715386	0.77366	0.79003	0.801298
ACTG1P11	0.847831	0.817541	0.861756	0.827462	0.812803	0.873506	0.859031	0.397459	0.870196	0.870757	0.844215	0.865092	0.838581	0.870338	0.874209	0.86727
ACTG1P12	0.903494	0.890438	0.915643	0.892601	0.883014	0.92545	0.915336	0.299713	0.920221	0.921987	0.90134	0.918531	0.898891	0.920328	0.926166	0.919088
ACTG1P13	0.993704	0.993203	0.993882	0.993692	0.993315	0.994666	0.993799	0.883895	0.994012	0.994603	0.993883	0.994268	0.993988	0.994342	0.994215	0.994124
ACTG1P14	0.798516	0.774474	0.817789	0.781561	0.76396	0.833108	0.8189	0.814684	0.828876	0.830214	0.790569	0.818339	0.787292	0.823098	0.830309	0.828152
ACTG1P15	0.892489	0.871916	0.896666	0.878682	0.869704	0.904753	0.894366	0.0616367	0.898956	0.899322	0.884406	0.899421	0.880539	0.898182	0.905792	0.897569
ACTG1P16	0.958431	0.956133	0.959364	0.956871	0.954213	0.961754	0.959659	0.686925	0.96093	0.963363	0.957736	0.960677	0.957875	0.96226	0.961572	0.961057
ACTG1P17	0.751401	0.714521	0.764223	0.738489	0.701684	0.775398	0.765163	0.792775	0.776788	0.78114	0.737117	0.761746	0.740536	0.776846	0.783335	0.7757
ACTG1P18	0.943667	0.93777	0.952784	0.936803	0.935286	0.957449	0.951787	0.686148	0.954694	0.955971	0.941362	0.952803	0.947659	0.957012	0.958052	0.953413
ACTG1P19	0.934429	0.924012	0.937641	0.928168	0.917764	0.944787	0.938579	0.56462	0.941102	0.942759	0.932693	0.939751	0.929676	0.941901	0.94228	0.940805
ACTG1P2	0.847756	0.816896	0.862846	0.827989	0.81242	0.870064	0.859435	0.397459	0.869318	0.871813	0.846486	0.865003	0.837911	0.868295	0.873297	0.866337
ACTG1P20	0.714318	0.688539	0.752992	0.696779	0.6904	0.779002	0.746641	0.782609	0.76822	0.772367	0.700615	0.728001	0.695625	0.763416	0.78219	0.767628
ACTG1P21	0.885308	0.875254	0.890797	0.880215	0.86813	0.906753	0.893681	0.412557	0.900603	0.902454	0.884222	0.893278	0.881002	0.89845	0.904428	0.898493
ACTG1P22	0.944348	0.941921	0.947001	0.942384	0.940927	0.954667	0.948456	0.655224	0.951048	0.954121	0.943042	0.949731	0.943227	0.952791	0.95244	0.951315
ACTG1P23	0.955543	0.9484	0.957495	0.9514	0.946041	0.9605	0.957597	0.683847	0.960496	0.961478	0.954543	0.959735	0.951519	0.958329	0.960823	0.960137
ACTG1P24	0.916554	0.909725	0.921136	0.911674	0.903849	0.923867	0.91937	0.0614245	0.923175	0.921778	0.913904	0.919498	0.911485	0.922706	0.924081	0.920695
ACTG1P3	0.837615	0.83149	0.855015	0.837527	0.824143	0.864734	0.852828	0.861744	0.859403	0.86113	0.833726	0.849856	0.835181	0.863846	0.866386	0.858389
ACTG1P4	0.909329	0.904018	0.912649	0.906218	0.903898	0.917248	0.911378	0.593698	0.915156	0.915223	0.909144	0.91055	0.909387	0.917972	0.915868	0.913295
ACTG1P9	0.685066	0.613549	0.70574	0.653407	0.574118	0.725936	0.703443	0.726634	0.708275	0.721087	0.680903	0.707516	0.676053	0.726589	0.727765	0.7138
ACTG2	0.538988	0.458466	0.599959	0.483332	0.431346	0.649751	0.590426	0.68501	0.624345	0.641511	0.514762	0.580218	0.523535	0.628082	0.655997	0.619341
ACTL10	0.676075	0.557539	0.719574	0.639607	0.54008	0.763864	0.726432	0.774446	0.734901	0.758066	0.653887	0.720273	0.67545	0.750632	0.768503	0.739507
ACTL6A	0.992036	0.989471	0.993237	0.990136	0.989259	0.994358	0.993191	0.994912	0.993962	0.993965	0.991507	0.992974	0.991717	0.993781	0.994353	0.993502
ACTL6B	0.934977	0.90472	0.94179	0.912313	0.898694	0.945909	0.945638	-0.0365226	0.947821	0.945995	0.922444	0.943703	0.929374	0.946174	0.947219	0.944947
ACTL7A	0.957768	0.949095	0.959815	0.954664	0.949419	0.970004	0.962375	0.711233	0.966174	0.968795	0.956453	0.961038	0.955342	0.96701	0.968901	0.965335
ACTL7B	0.956502	0.950141	0.959061	0.953526	0.949681	0.964916	0.960613	0.677535	0.961711	0.963574	0.954533	0.958188	0.953025	0.962168	0.965116	0.961908
ACTL8	0.813895	0.779336	0.842551	0.800435	0.781247	0.865263	0.844916	-0.143361	0.862576	0.860767	0.802457	0.842797	0.7963	0.850513	0.862896	0.858076
ACTL9	0.98315	0.97952	0.984131	0.982576	0.979917	0.987422	0.985302	0.843709	0.986144	0.987147	0.983122	0.98411	0.983317	0.986306	0.987075	0.985917
ACTN1	0.981191	0.972337	0.985318	0.976517	0.972625	0.987507	0.985476	0.988676	0.987546	0.987099	0.980845	0.985319	0.978765	0.987251	0.987096	0.985914
ACTN2	0.77653	0.616021	0.803803	0.704264	0.631262	0.840965	0.814972	-1.73253	0.82307	0.824127	0.762046	0.816302	0.744442	0.827511	0.833041	0.826361
ACTN3	0.830301	0.714188	0.849857	0.796819	0.746651	0.862583	0.842013	0.839408	0.853351	0.859744	0.824604	0.844919	0.822952	0.863075	0.867111	0.852032
ACTN4	0.99344	0.991088	0.994174	0.991614	0.990771	0.995379	0.994618	0.996523	0.995237	0.995138	0.99295	0.994463	0.993347	0.995246	0.995536	0.995133
ACTN4P1	0.958779	0.951311	0.962228	0.95611	0.951054	0.96464	0.962938	0.694344	0.963457	0.96336	0.955948	0.962566	0.95638	0.963686	0.96307	0.963762
ACTN4P2	0.982644	0.980891	0.983151	0.982109	0.981265	0.984064	0.983219	0.824235	0.983213	0.983748	0.981897	0.982195	0.982122	0.983198	0.98388	0.983915
ACTP1	0.98251	0.98208	0.983079	0.982495	0.981899	0.983702	0.983087	0.837931	0.982948	0.983401	0.982788	0.983198	0.98213	0.983707	0.983263	0.983005
ACTR10	0.993471	0.990781	0.993928	0.99117	0.988897	0.995426	0.994166	0.995727	0.994754	0.994673	0.992612	0.99408	0.992089	0.995108	0.995082	0.994627
ACTR1A	0.995547	0.994577	0.996891	0.994772	0.99358	0.997145	0.996804	0.997628	0.996988	0.997151	0.995266	0.996792	0.995073	0.996964	0.997369	0.997104
ACTR1B	0.988106	0.986559	0.989431	0.987245	0.986223	0.990362	0.989599	0.992273	0.991019	0.990696	0.988	0.989467	0.987974	0.989857	0.990662	0.990539
ACTR2	0.995901	0.993769	0.996609	0.9948	0.993483	0.997258	0.99688	0.99772	0.99709	0.996974	0.995582	0.996368	0.995598	0.996837	0.997325	0.996897
ACTR3	0.997147	0.995816	0.997404	0.996296	0.99568	0.997761	0.997397	0.997638	0.997551	0.997688	0.996693	0.997442	0.99667	0.99761	0.997505	0.997569
ACTR3B	0.966543	0.956598	0.971002	0.959969	0.959084	0.975687	0.97279	0.97796	0.973803	0.975512	0.9669	0.972705	0.964882	0.973911	0.974772	0.973547
ACTR3BP1	0.995714	0.995205	0.996011	0.995346	0.995496	0.996461	0.996227	0.893186	0.996083	0.996473	0.995811	0.996071	0.995694	0.996503	0.99635	0.996102
ACTR3BP2	0.98928	0.98693	0.991054	0.987299	0.987153	0.992221	0.991018	0.849244	0.991339	0.99224	0.990088	0.990853	0.990172	0.992149	0.991621	0.991459
ACTR3BP3	0.995852	0.995723	0.995863	0.995845	0.99558	0.995894	0.995873	0.895868	0.995925	0.995955	0.995854	0.995767	0.995953	0.995975	0.995917	0.995892
ACTR3BP4	0.980461	0.978964	0.98176	0.979533	0.979093	0.984	0.982039	0.821883	0.981979	0.982982	0.98064	0.981968	0.980419	0.98267	0.983052	0.981665
ACTR3BP5	0.992456	0.991113	0.993165	0.991576	0.991088	0.993472	0.993301	0.873718	0.993536	0.993732	0.99229	0.993444	0.99245	0.99396	0.993218	0.993529
ACTR3BP6	0.994966	0.994799	0.9951	0.994759	0.99493	0.995223	0.995192	0.889472	0.995218	0.995177	0.995145	0.994993	0.995098	0.995322	0.995011	0.994967
ACTR3C	0.761022	0.722383	0.808408	0.738319	0.716783	0.821454	0.799059	0.842996	0.816791	0.80778	0.757552	0.798957	0.765282	0.816642	0.824124	0.806411
ACTR3P2	0.984525	0.981948	0.984762	0.983517	0.982002	0.985556	0.985216	0.832627	0.985292	0.986114	0.98468	0.985543	0.984425	0.985238	0.985743	0.985543
ACTR3P3	0.973559	0.973169	0.976054	0.972992	0.973374	0.980447	0.977391	0.842383	0.980096	0.979506	0.973763	0.976709	0.973807	0.979062	0.980867	0.979101
ACTR5	0.969941	0.964396	0.975057	0.967262	0.964443	0.979327	0.975298	0.981595	0.978912	0.978665	0.967312	0.97402	0.968648	0.978279	0.978976	0.978028
ACTR6	0.987098	0.982817	0.988964	0.984676	0.981373	0.991099	0.989116	0.991841	0.990644	0.99014	0.98577	0.987758	0.985499	0.990257	0.990415	0.990273
ACTR6P1	0.993385	0.991463	0.993831	0.991838	0.991341	0.994061	0.993484	0.87965	0.99391	0.993982	0.993732	0.993867	0.993204	0.994142	0.99361	0.993278
ACTR8	0.99153	0.988944	0.991745	0.989704	0.988834	0.992072	0.991822	0.993122	0.992338	0.991986	0.990943	0.991664	0.990617	0.992591	0.992456	0.992592
ACTRT1	0.986772	0.984134	0.988304	0.986088	0.983901	0.989659	0.988656	0.850051	0.98866	0.989183	0.988176	0.988443	0.987066	0.989448	0.989338	0.988611
ACTRT2	0.988701	0.984738	0.990006	0.988173	0.984501	0.993591	0.990425	0.871225	0.991537	0.992687	0.989719	0.989895	0.988384	0.992103	0.992487	0.991544
ACTRT3	0.66601	0.550281	0.710548	0.636427	0.551558	0.733275	0.709475	0.768606	0.721847	0.730923	0.65987	0.688718	0.66306	0.727402	0.729444	0.729822
ACVR1	0.959973	0.934067	0.968791	0.950802	0.932421	0.973175	0.967404	0.977454	0.971432	0.971411	0.958383	0.968199	0.956752	0.970171	0.971198	0.971172
ACVR1B	0.972754	0.961496	0.97905	0.968195	0.958321	0.983289	0.979559	0.985242	0.981278	0.981222	0.971387	0.97841	0.97195	0.980977	0.982847	0.980773
ACVR1C	0.653871	0.429259	0.696338	0.554274	0.447195	0.72867	0.691044	0.778231	0.726291	0.720123	0.618998	0.69609	0.610931	0.733132	0.749653	0.710894
ACVR2A	0.948576	0.93753	0.955726	0.943913	0.934792	0.964164	0.959407	0.965972	0.961022	0.962602	0.948994	0.957484	0.948409	0.961797	0.963149	0.960426
ACVR2B	0.967011	0.957002	0.972526	0.961229	0.956578	0.978937	0.974181	0.980853	0.97664	0.976297	0.963391	0.973282	0.965687	0.979052	0.978352	0.976987
ACVRL1	0.784548	0.701387	0.842209	0.736657	0.670776	0.86106	0.829474	0.855908	0.840169	0.84534	0.772064	0.837994	0.768601	0.843806	0.85929	0.838921
ACY1	0.968523	0.953046	0.973334	0.958025	0.952299	0.978989	0.975863	0.982355	0.976755	0.979401	0.966297	0.97172	0.963608	0.976299	0.979146	0.977374
ACY3	0.835334	0.746129	0.865021	0.801904	0.76027	0.882595	0.859017	0.869267	0.865955	0.870055	0.827219	0.848406	0.811269	0.874203	0.87986	0.86654
ACYP1	0.946708	0.925329	0.954382	0.940847	0.923283	0.96074	0.956544	0.968575	0.958524	0.958874	0.945442	0.954203	0.943086	0.958522	0.959642	0.958298
ACYP2	0.961745	0.948053	0.969643	0.958062	0.947498	0.972087	0.968197	0.975042	0.972079	0.97128	0.960233	0.968308	0.958612	0.970943	0.972803	0.970851
ADA	0.909759	0.880801	0.929401	0.895116	0.877575	0.941402	0.927092	0.951502	0.940252	0.937588	0.896691	0.926045	0.901775	0.937069	0.940087	0.934682
ADAD1	0.968039	0.953325	0.976801	0.960503	0.954126	0.981682	0.978612	0.762233	0.979613	0.982422	0.966916	0.977654	0.962386	0.981127	0.981047	0.979472
ADAD1P2	0.986728	0.985745	0.989081	0.985755	0.985581	0.991078	0.987469	0.863508	0.988117	0.990343	0.986175	0.98891	0.987381	0.990723	0.99187	0.988606
ADAD2	0.81102	0.795261	0.826221	0.796334	0.788293	0.829021	0.817537	0.832055	0.832436	0.821072	0.806755	0.815818	0.801836	0.828602	0.837241	0.82247
ADAL	0.968285	0.959117	0.971909	0.962168	0.958642	0.975011	0.972603	0.979124	0.975922	0.972152	0.966165	0.969798	0.964745	0.973423	0.973692	0.974398
ADAM10	0.994943	0.992198	0.995469	0.993105	0.992044	0.995883	0.995248	0.996187	0.99559	0.9956	0.99432	0.995302	0.993895	0.99583	0.995722	0.995853
ADAM11	0.800073	0.735057	0.828584	0.77228	0.719985	0.84265	0.825382	0.852454	0.838439	0.836438	0.784068	0.826773	0.791549	0.839993	0.843928	0.836305
ADAM12	0.73903	0.667374	0.761122	0.704269	0.66014	0.811969	0.775908	0.834104	0.794743	0.790681	0.735113	0.766745	0.708465	0.796415	0.809507	0.789814
ADAM15	0.979883	0.976976	0.983301	0.976869	0.975079	0.987333	0.984645	0.987796	0.986095	0.986406	0.980129	0.983905	0.97936	0.98522	0.986171	0.985451
ADAM17	0.989007	0.984383	0.989869	0.987675	0.985033	0.991424	0.990669	0.993178	0.99115	0.991071	0.987956	0.990007	0.987583	0.990382	0.99153	0.990952
ADAM18	0.955187	0.943124	0.958228	0.948716	0.942143	0.959167	0.958605	0.677677	0.96096	0.96107	0.953317	0.95776	0.949937	0.960946	0.961918	0.959996
ADAM19	0.873707	0.796141	0.888408	0.84748	0.796414	0.89942	0.890915	0.919612	0.895269	0.893637	0.865919	0.886024	0.839887	0.898091	0.897955	0.895163
ADAM1A	0.858662	0.84372	0.863258	0.846016	0.841916	0.875482	0.866655	0.569454	0.877565	0.871498	0.849813	0.857089	0.852732	0.870477	0.873692	0.874597
ADAM1B	0.814088	0.773653	0.826727	0.79718	0.77116	0.832726	0.827159	0.825661	0.825968	0.83324	0.817575	0.824937	0.807788	0.824046	0.834147	0.829238
ADAM2	0.943837	0.922432	0.94846	0.937011	0.925944	0.955106	0.949999	0.726248	0.954996	0.956825	0.943904	0.949761	0.940949	0.953082	0.956833	0.952146
ADAM20	0.885133	0.860584	0.892246	0.878865	0.861501	0.903431	0.897503	-0.670716	0.897138	0.90193	0.882437	0.892036	0.878078	0.899619	0.899603	0.897653
ADAM20P1	0.757152	0.728477	0.781185	0.746412	0.728561	0.805044	0.790575	-3.51682	0.797651	0.800207	0.761239	0.781998	0.754672	0.786774	0.80148	0.796718
ADAM20P2	0.992016	0.991883	0.992513	0.991822	0.992222	0.993327	0.992497	0.881194	0.992448	0.992937	0.992134	0.99276	0.992072	0.993252	0.993079	0.992402
ADAM20P3	0.984368	0.983271	0.986194	0.983505	0.983105	0.987223	0.985899	0.863738	0.986602	0.986032	0.98501	0.985934	0.985238	0.987096	0.986367	0.986182
ADAM21	0.789682	0.741666	0.793344	0.764923	0.739985	0.818007	0.797507	-1.7642	0.812171	0.804353	0.778656	0.790497	0.778846	0.806471	0.814752	0.799082
ADAM21P1	0.948046	0.93763	0.949067	0.945993	0.936827	0.952298	0.949712	0.584252	0.950983	0.950514	0.946008	0.949643	0.946698	0.951007	0.952521	0.949275
ADAM22	0.906345	0.869479	0.910178	0.889382	0.856011	0.923641	0.913345	0.931812	0.918189	0.91794	0.89737	0.915895	0.894962	0.922132	0.922651	0.915179
ADAM23	0.714054	0.640417	0.769768	0.672636	0.623897	0.786994	0.768632	0.815007	0.771513	0.78021	0.691983	0.766341	0.700178	0.776725	0.796379	0.766664
ADAM24P	0.992231	0.990005	0.992482	0.990825	0.990443	0.993577	0.992388	0.873369	0.992948	0.993316	0.992213	0.992971	0.991979	0.99325	0.992907	0.992463
ADAM28	0.800792	0.751156	0.828795	0.772903	0.756043	0.858246	0.830797	0.878979	0.85088	0.850796	0.798202	0.836045	0.778552	0.844938	0.85525	0.845806
ADAM29	0.805045	0.789863	0.819042	0.801668	0.786325	0.835548	0.821933	0.84429	0.82732	0.835427	0.799521	0.81337	0.801441	0.826542	0.834659	0.827329
ADAM30	0.978462	0.968463	0.979387	0.976836	0.969006	0.980391	0.980186	0.814848	0.980386	0.981736	0.97819	0.978981	0.976891	0.981032	0.980128	0.980088
ADAM32	0.977974	0.962845	0.979604	0.967529	0.962473	0.984321	0.981957	0.985328	0.981953	0.982636	0.972171	0.979581	0.972631	0.983008	0.983622	0.98291
ADAM33	0.76767	0.685106	0.788421	0.740025	0.658952	0.82739	0.788554	0.833697	0.808866	0.805973	0.750263	0.796808	0.763162	0.820109	0.822282	0.812171
ADAM3A	0.827172	0.809184	0.845499	0.817132	0.795544	0.85786	0.844181	0.851071	0.854768	0.852749	0.826962	0.839806	0.826084	0.846392	0.853787	0.851258
ADAM3B	0.979765	0.977507	0.982139	0.976615	0.975616	0.983123	0.980218	0.802466	0.981062	0.982851	0.977835	0.982042	0.978925	0.983105	0.984408	0.980728
ADAM5	0.97447	0.971612	0.97571	0.974155	0.971926	0.977239	0.976393	0.828063	0.976583	0.977893	0.974861	0.975443	0.973011	0.976836	0.978014	0.976527
ADAM5P	0.944973	0.939779	0.94713	0.942028	0.937102	0.951615	0.948087	0.405039	0.949331	0.950327	0.945147	0.946352	0.943841	0.948295	0.948505	0.948578
ADAM6	0.985286	0.980665	0.986078	0.983769	0.980368	0.989226	0.987205	0.860294	0.988311	0.989108	0.985778	0.986234	0.985729	0.988685	0.989338	0.988099
ADAM7	0.968108	0.952172	0.971464	0.959529	0.953035	0.974251	0.972003	0.718185	0.971688	0.973285	0.961121	0.971437	0.961738	0.973093	0.973091	0.972885
ADAM8	0.911337	0.883919	0.925067	0.891013	0.882497	0.938285	0.929215	0.943895	0.931788	0.93423	0.8992	0.922412	0.899129	0.930395	0.936198	0.930526
ADAM9	0.983008	0.977676	0.986105	0.978935	0.976727	0.987949	0.986413	0.988651	0.987721	0.987061	0.981775	0.985352	0.980644	0.986914	0.988214	0.98673
ADAMDEC1	0.872106	0.823499	0.892081	0.858844	0.802109	0.900587	0.890366	-0.538874	0.896729	0.905432	0.86761	0.892477	0.878693	0.901974	0.902723	0.897048
ADAMTS1	0.84132	0.748462	0.858032	0.801346	0.749171	0.881251	0.858748	0.903767	0.873182	0.872864	0.807416	0.854988	0.810241	0.870624	0.882636	0.868187
ADAMTS10	0.793061	0.683416	0.828627	0.748014	0.663772	0.85584	0.832865	0.873521	0.844158	0.849257	0.761234	0.831162	0.749177	0.850493	0.862538	0.838588
ADAMTS12	0.798159	0.723515	0.815165	0.774779	0.728997	0.852535	0.826373	0.868941	0.842254	0.840064	0.799772	0.813945	0.779997	0.838643	0.84392	0.841809
ADAMTS13	0.840323	0.768677	0.857579	0.801635	0.758771	0.877838	0.857049	0.881359	0.865473	0.866404	0.826682	0.848734	0.825217	0.863882	0.868723	0.862621
ADAMTS14	0.656548	0.490702	0.689764	0.545898	0.454442	0.72304	0.692817	0.750509	0.698374	0.712925	0.608065	0.688884	0.618977	0.70216	0.720028	0.705174
ADAMTS15	0.751187	0.718451	0.776218	0.723547	0.71046	0.792279	0.776335	0.813648	0.783425	0.783988	0.746789	0.776337	0.739632	0.787331	0.786782	0.77325
ADAMTS16	0.682443	0.563592	0.743171	0.614105	0.530786	0.782362	0.736679	0.781132	0.743681	0.763922	0.689575	0.741054	0.680648	0.764767	0.782246	0.746075
ADAMTS17	0.578346	0.434383	0.631289	0.489553	0.449114	0.714865	0.651382	0.73351	0.695713	0.685277	0.539309	0.634839	0.537961	0.694865	0.691103	0.680612
ADAMTS18	0.761394	0.665364	0.804989	0.703605	0.66994	0.830434	0.81133	-1.5254	0.813976	0.824557	0.73803	0.816736	0.723118	0.818672	0.828594	0.816124
ADAMTS19	0.799023	0.704412	0.828747	0.729908	0.666978	0.856555	0.823124	-0.970405	0.850072	0.84971	0.774459	0.826705	0.769526	0.850953	0.853076	0.847865
ADAMTS2	0.790407	0.659489	0.812032	0.720511	0.643861	0.839456	0.818924	0.844379	0.828773	0.829908	0.78357	0.822769	0.778585	0.826743	0.8358	0.823913
ADAMTS20	0.839643	0.800797	0.856512	0.820752	0.809931	0.874832	0.863027	0.885247	0.873295	0.868009	0.832448	0.86097	0.829231	0.871857	0.874489	0.873057
ADAMTS3	0.767356	0.663624	0.792071	0.715	0.670536	0.816634	0.792928	0.832255	0.809791	0.809255	0.735314	0.795366	0.736909	0.815015	0.818588	0.806275
ADAMTS4	0.862907	0.808023	0.878322	0.836776	0.801152	0.90061	0.877898	0.905868	0.888798	0.890968	0.855653	0.878776	0.847839	0.890855	0.895718	0.886182
ADAMTS5	0.748759	0.66936	0.75796	0.736224	0.666865	0.772937	0.760419	0.807982	0.776322	0.778506	0.728186	0.764591	0.724766	0.777354	0.785476	0.781173
ADAMTS6	0.699866	0.642792	0.742132	0.659982	0.621391	0.784054	0.751014	0.792781	0.775093	0.769369	0.683468	0.741159	0.668245	0.76335	0.791471	0.760072
ADAMTS7	0.794302	0.747831	0.825763	0.760504	0.741841	0.844047	0.833779	0.857609	0.841872	0.842944	0.786829	0.819615	0.779897	0.834282	0.849393	0.839371
ADAMTS7P1	0.830541	0.784687	0.847121	0.804313	0.787525	0.857134	0.840392	0.855865	0.847894	0.85342	0.823961	0.848878	0.823159	0.851347	0.858973	0.849273
ADAMTS7P3	0.863309	0.852759	0.874145	0.855434	0.843279	0.886343	0.87384	-0.220904	0.878929	0.879846	0.866499	0.872223	0.86471	0.882196	0.890186	0.87427
ADAMTS7P4	0.731101	0.687399	0.747752	0.712657	0.667355	0.759944	0.744097	0.763855	0.753602	0.754163	0.717673	0.739955	0.720297	0.751515	0.758692	0.751313
ADAMTS8	0.733842	0.662376	0.752819	0.694322	0.669073	0.78472	0.754129	0.818612	0.779443	0.778717	0.729412	0.751839	0.717032	0.782696	0.776475	0.77983
ADAMTS9	0.736344	0.658473	0.782405	0.704257	0.666636	0.823711	0.784441	0.837749	0.807913	0.807269	0.722344	0.782655	0.734962	0.813916	0.817207	0.810836
ADAMTSL1	0.76233	0.729957	0.788303	0.74735	0.729756	0.81909	0.795958	0.836163	0.813591	0.817561	0.751272	0.792453	0.754964	0.808506	0.814801	0.803903
ADAMTSL2	0.702689	0.65316	0.739278	0.663878	0.653498	0.774721	0.743021	0.788746	0.754359	0.760752	0.688649	0.737046	0.693625	0.752748	0.76968	0.759647
ADAMTSL3	0.965866	0.953787	0.967735	0.961722	0.948175	0.974473	0.969592	0.976528	0.971158	0.972616	0.964709	0.968985	0.961398	0.971558	0.973286	0.970429
ADAMTSL4	0.908839	0.887266	0.915671	0.904441	0.874138	0.932572	0.92342	0.940749	0.928205	0.928901	0.904864	0.919629	0.908296	0.927452	0.936445	0.922487
ADAMTSL5	0.77367	0.698288	0.825653	0.722192	0.697915	0.851324	0.829163	0.855708	0.840044	0.826395	0.757971	0.80348	0.759069	0.83595	0.846849	0.833028
ADAP1	0.868303	0.851783	0.897266	0.85196	0.846906	0.908976	0.893405	0.920619	0.906167	0.905329	0.865714	0.886814	0.863326	0.906015	0.910512	0.902034
ADAP2	0.827437	0.73887	0.849814	0.769516	0.717453	0.864551	0.845682	0.885634	0.864518	0.861542	0.793234	0.853544	0.81675	0.859998	0.859172	0.863183
ADAR	0.996158	0.994208	0.997027	0.995601	0.993774	0.997469	0.997024	0.998199	0.997553	0.997466	0.996044	0.997008	0.995883	0.99736	0.997566	0.997422
ADARB1	0.957455	0.943742	0.963176	0.951532	0.943074	0.967927	0.963319	0.970912	0.966481	0.966916	0.955745	0.960213	0.953268	0.967031	0.965948	0.965044
ADARB2	0.674031	0.619487	0.710455	0.633695	0.61621	0.739272	0.710227	0.736723	0.72599	0.732025	0.669642	0.701276	0.668866	0.728901	0.738464	0.727396
ADAT1	0.985616	0.981989	0.988817	0.983651	0.982306	0.990759	0.98843	0.992004	0.9905	0.990039	0.984704	0.987963	0.983861	0.988991	0.989571	0.989537
ADAT2	0.975538	0.958591	0.980037	0.968351	0.951324	0.983003	0.980465	0.985529	0.983039	0.982059	0.972436	0.980938	0.971597	0.981618	0.983288	0.982189
ADAT3	0.768994	0.727992	0.811318	0.746003	0.727947	0.844787	0.829576	0.875726	0.84418	0.830552	0.761863	0.803107	0.758391	0.830505	0.835321	0.840931
ADCK1	0.956984	0.942154	0.965951	0.946812	0.940993	0.968363	0.965986	0.972431	0.967118	0.966532	0.952959	0.963271	0.950191	0.96434	0.966694	0.96739
ADCK2	0.97679	0.964798	0.978818	0.973554	0.965043	0.981966	0.979842	0.98377	0.981142	0.980449	0.97647	0.978863	0.975634	0.980446	0.981655	0.981573
ADCK3	0.984888	0.97136	0.987028	0.981962	0.975113	0.988347	0.98733	0.990482	0.987325	0.988087	0.983816	0.987141	0.985052	0.989001	0.988296	0.987261
ADCK4	0.983903	0.973489	0.987247	0.978364	0.973857	0.989104	0.988108	0.989839	0.989215	0.988467	0.982444	0.98633	0.980782	0.987673	0.988716	0.988515
ADCK5	0.943011	0.923764	0.947235	0.931145	0.918782	0.956692	0.950542	0.957982	0.951477	0.951026	0.936985	0.946913	0.935282	0.950886	0.952775	0.952092
ADCY1	0.805598	0.714865	0.842887	0.784643	0.712915	0.860978	0.842931	0.869582	0.860971	0.852997	0.805625	0.841381	0.811411	0.859109	0.857503	0.845887
ADCY10	0.79678	0.762756	0.808734	0.785072	0.762564	0.83633	0.816102	-2.30276	0.829375	0.822484	0.787828	0.813319	0.783189	0.819692	0.825098	0.823824
ADCY10P1	0.878049	0.839416	0.890365	0.850023	0.82319	0.896025	0.892127	0.911297	0.894349	0.891434	0.86635	0.880039	0.861852	0.891926	0.898169	0.898153
ADCY2	0.899135	0.840963	0.914118	0.869838	0.863085	0.928736	0.911352	0.925263	0.915413	0.9244	0.896457	0.91426	0.900653	0.920551	0.924828	0.918884
ADCY3	0.972887	0.966235	0.977003	0.968752	0.965129	0.981007	0.977931	0.982379	0.979886	0.980033	0.971318	0.977717	0.971215	0.979686	0.981001	0.980023
ADCY4	0.840359	0.765199	0.864867	0.788468	0.760267	0.873839	0.868088	0.883344	0.875342	0.864802	0.807863	0.847384	0.793497	0.865139	0.87886	0.86133
ADCY5	0.774887	0.741077	0.805853	0.765953	0.735734	0.839633	0.823061	0.860557	0.832506	0.839807	0.752999	0.807495	0.758462	0.828422	0.841632	0.834416
ADCY6	0.953347	0.930938	0.964578	0.938684	0.929301	0.971574	0.964084	0.974944	0.96709	0.968686	0.952523	0.963321	0.952361	0.968698	0.973237	0.968078
ADCY7	0.956301	0.945626	0.962538	0.949686	0.938695	0.971362	0.966108	0.975603	0.970362	0.968084	0.955308	0.962195	0.952431	0.967951	0.972919	0.967412
ADCY8	0.880733	0.855348	0.887975	0.873545	0.846915	0.910364	0.893591	0.907056	0.895552	0.90039	0.880467	0.881248	0.879661	0.900052	0.903829	0.900257
ADCY9	0.941884	0.924254	0.952847	0.935053	0.925343	0.958934	0.955064	0.962309	0.95972	0.956295	0.939823	0.951063	0.940847	0.957922	0.960251	0.957858
ADCYAP1	0.832421	0.806399	0.850363	0.814127	0.796867	0.860463	0.85372	-0.138125	0.861545	0.86112	0.818892	0.852613	0.820691	0.86283	0.861443	0.856169
ADCYAP1R1	0.87989	0.849783	0.893214	0.855791	0.846877	0.904625	0.898157	0.900374	0.905209	0.901695	0.865118	0.896254	0.871997	0.901225	0.899762	0.895921
ADD1	0.996883	0.995877	0.997273	0.996532	0.995608	0.997611	0.997281	0.997858	0.997602	0.997686	0.996738	0.997339	0.996548	0.997547	0.997635	0.997504
ADD2	0.785812	0.733178	0.837457	0.753282	0.727807	0.867553	0.834718	0.887484	0.855418	0.854176	0.771674	0.834582	0.770078	0.850641	0.857845	0.848514
ADD3	0.977118	0.971837	0.981279	0.971899	0.971206	0.985066	0.982319	0.985199	0.983138	0.983793	0.976202	0.982072	0.977638	0.983905	0.983653	0.983499
ADGB	0.793117	0.688609	0.809442	0.738784	0.678201	0.825549	0.823684	0.841739	0.825664	0.819579	0.783023	0.813485	0.775643	0.813379	0.821701	0.832753
ADGRA1	0.909127	0.883298	0.920195	0.895824	0.885008	0.935586	0.916172	0.0299402	0.926301	0.930125	0.901409	0.926099	0.904835	0.931643	0.937095	0.924453
ADGRA2	0.848234	0.788326	0.879623	0.828758	0.78607	0.901066	0.880249	0.910885	0.893318	0.894571	0.841308	0.879217	0.830565	0.884831	0.899241	0.891071
ADGRA3	0.962117	0.936089	0.96969	0.948962	0.931835	0.974472	0.968748	0.977664	0.972999	0.972513	0.952169	0.969878	0.953158	0.975298	0.976402	0.970998
ADGRB1	0.759521	0.681546	0.796205	0.721209	0.673106	0.813498	0.796963	0.841514	0.812573	0.813375	0.737408	0.798803	0.730331	0.81055	0.811497	0.809265
ADGRB2	0.857294	0.825018	0.866445	0.832418	0.823852	0.896445	0.872706	0.909646	0.888191	0.891502	0.841431	0.87275	0.846559	0.88798	0.889836	0.887231
ADGRB3	0.833259	0.790784	0.856434	0.815433	0.786477	0.87446	0.861228	0.882645	0.869563	0.867412	0.82571	0.85517	0.820321	0.872523	0.87667	0.861262
ADGRD1	0.711809	0.640698	0.764229	0.684398	0.634438	0.798195	0.770154	0.801854	0.78341	0.779499	0.685742	0.748767	0.689811	0.796027	0.801003	0.786771
ADGRD2	0.773318	0.743569	0.787815	0.768912	0.746117	0.809844	0.79243	0.814947	0.796932	0.809077	0.77019	0.789765	0.778108	0.799315	0.803514	0.798973
ADGRE1	0.779375	0.746933	0.808609	0.761509	0.733092	0.834567	0.815274	0.841403	0.8185	0.827975	0.771413	0.800413	0.784772	0.826378	0.832006	0.824246
ADGRE2	0.936187	0.912937	0.947751	0.924883	0.911678	0.954332	0.944505	0.954437	0.947328	0.94978	0.931233	0.944399	0.929524	0.950662	0.952723	0.947989
ADGRE3	0.918992	0.898802	0.923154	0.910636	0.896194	0.931367	0.923386	-0.415208	0.927598	0.925319	0.919461	0.922008	0.917143	0.925768	0.927419	0.924426
ADGRE4P	0.819216	0.798322	0.843019	0.813998	0.793624	0.856535	0.836484	0.863912	0.846945	0.850546	0.827809	0.837681	0.81707	0.857957	0.855958	0.845414
ADGRE5	0.968286	0.956676	0.973254	0.958417	0.954964	0.976145	0.975231	0.979462	0.975269	0.976872	0.967177	0.971952	0.965159	0.975052	0.977403	0.97525
ADGRF1	0.807899	0.730885	0.845934	0.787417	0.731271	0.871017	0.839462	0.867513	0.853455	0.867125	0.799103	0.845998	0.784028	0.862855	0.874171	0.855177
ADGRF2	0.879337	0.860209	0.885411	0.869744	0.853016	0.885324	0.881027	0.885012	0.886983	0.884136	0.874337	0.881095	0.87706	0.88371	0.889373	0.883152
ADGRF3	0.660983	0.626334	0.692162	0.653259	0.620681	0.716909	0.693723	0.736626	0.697022	0.707975	0.667658	0.699884	0.658228	0.704879	0.720929	0.696751
ADGRF4	0.833131	0.76383	0.857068	0.790361	0.754185	0.874405	0.852918	-0.466642	0.867749	0.874398	0.817735	0.84984	0.821112	0.868841	0.882757	0.866423
ADGRF5	0.815089	0.728636	0.827562	0.781781	0.739695	0.857391	0.841348	0.872768	0.855016	0.846623	0.788281	0.823991	0.773973	0.847295	0.850803	0.848633
ADGRF5P1	0.753978	0.724843	0.771928	0.730348	0.72741	0.783185	0.776295	0.782615	0.784425	0.782031	0.742259	0.767057	0.742878	0.774044	0.78675	0.777153
ADGRF5P2	0.971618	0.970267	0.972027	0.970736	0.969114	0.97246	0.971763	0.808942	0.97203	0.972551	0.972172	0.972418	0.972322	0.9727	0.972402	0.972404
ADGRG1	0.91162	0.834323	0.9201	0.877367	0.84063	0.930184	0.921436	0.940921	0.926462	0.928314	0.904451	0.922813	0.907821	0.926176	0.935289	0.925917
ADGRG2	0.754838	0.656846	0.770815	0.693319	0.664639	0.798784	0.77975	0.81512	0.794252	0.793395	0.74071	0.773526	0.740108	0.793503	0.804346	0.79239
ADGRG3	0.827148	0.793898	0.839187	0.79727	0.782777	0.857336	0.845671	0.876771	0.859637	0.856451	0.812718	0.836234	0.819382	0.847062	0.856478	0.850848
ADGRG4	0.904926	0.892254	0.914966	0.895626	0.888362	0.922136	0.915375	0.919436	0.920943	0.922752	0.902411	0.911666	0.902461	0.921318	0.920804	0.918955
ADGRG5	0.772567	0.693747	0.81425	0.74566	0.688422	0.843974	0.816593	0.856902	0.831439	0.839637	0.765449	0.819929	0.771201	0.829158	0.843047	0.82744
ADGRG6	0.808499	0.744204	0.84152	0.788008	0.751685	0.869224	0.845094	0.880775	0.856908	0.863301	0.793989	0.840771	0.807046	0.864296	0.865059	0.853022
ADGRG7	0.83811	0.810439	0.852065	0.829248	0.80478	0.862291	0.856312	0.32417	0.862954	0.864587	0.836762	0.861644	0.834064	0.863137	0.866267	0.862081
ADGRL1	0.973543	0.963675	0.977557	0.969343	0.959987	0.980575	0.977131	0.983887	0.979391	0.979398	0.974056	0.976662	0.971994	0.980912	0.979863	0.978971
ADGRL2	0.857571	0.819334	0.880148	0.833884	0.813416	0.89719	0.879879	0.898692	0.887533	0.886792	0.857009	0.876818	0.847215	0.88079	0.893947	0.888642
ADGRL3	0.74181	0.677511	0.782506	0.700387	0.679627	0.806226	0.785498	0.814879	0.801415	0.807625	0.717991	0.78523	0.71601	0.797288	0.814211	0.799726
ADGRL4	0.838792	0.797368	0.854582	0.818999	0.786489	0.875121	0.857497	0.88843	0.866636	0.859749	0.819166	0.855802	0.819484	0.87281	0.874517	0.859686
ADGRV1	0.880856	0.824437	0.890041	0.865392	0.84182	0.912057	0.89854	0.919877	0.904925	0.910036	0.874465	0.890751	0.874174	0.905982	0.912481	0.903226
ADH1A	0.888884	0.849289	0.901357	0.862716	0.856707	0.912293	0.901838	-0.0773107	0.904237	0.910904	0.896348	0.903833	0.885844	0.908076	0.910789	0.905574
ADH1B	0.784483	0.705024	0.828593	0.734341	0.692309	0.850153	0.818924	0.836936	0.816384	0.838949	0.793665	0.829811	0.780681	0.847919	0.856343	0.820984
ADH1C	0.864289	0.796885	0.882694	0.846921	0.792084	0.897201	0.882525	-0.328708	0.88648	0.888446	0.864173	0.884729	0.870206	0.890643	0.897353	0.884116
ADH4	0.824126	0.766609	0.830484	0.79676	0.774477	0.850452	0.835105	0.861926	0.848969	0.844342	0.815282	0.841921	0.815326	0.850371	0.855576	0.841797
ADH5	0.993915	0.991965	0.994762	0.992654	0.991728	0.995206	0.9946	0.995922	0.995372	0.995102	0.993993	0.99473	0.993862	0.994825	0.99541	0.994769
ADH5P2	0.984012	0.982458	0.984223	0.98331	0.982803	0.983998	0.984259	0.836583	0.983962	0.983952	0.983989	0.983805	0.983106	0.984366	0.983598	0.984609
ADH5P3	0.96287	0.95818	0.967467	0.958983	0.958403	0.969963	0.964871	0.733094	0.966812	0.968288	0.962091	0.966755	0.965413	0.969542	0.971203	0.966772
ADH5P4	0.957523	0.953223	0.957214	0.954505	0.952477	0.959308	0.958371	0.687609	0.958624	0.961126	0.957628	0.959171	0.955915	0.960047	0.958444	0.95883
ADH6	0.75843	0.727917	0.796128	0.737242	0.723631	0.832087	0.804164	0.836535	0.818602	0.820303	0.750671	0.803459	0.763655	0.820031	0.830552	0.812218
ADH7	0.931111	0.905553	0.933952	0.920684	0.911726	0.94182	0.938456	0.480418	0.942974	0.937329	0.926041	0.935386	0.926373	0.938891	0.938491	0.940343
ADHFE1	0.78507	0.734973	0.814373	0.737395	0.728469	0.837248	0.826494	0.852667	0.831721	0.833662	0.768754	0.810238	0.775331	0.829762	0.838939	0.83214
ADI1	0.987852	0.982281	0.989774	0.985136	0.980305	0.991874	0.990184	0.992567	0.991161	0.991644	0.987478	0.989261	0.986417	0.99061	0.991677	0.990928
ADIG	0.977971	0.972945	0.978491	0.976308	0.973316	0.983927	0.980498	0.805074	0.982044	0.982655	0.977027	0.979403	0.976707	0.982238	0.983482	0.981723
ADIPOQ	0.694117	0.587167	0.770881	0.603481	0.56135	0.806547	0.773432	-4.72168	0.789895	0.793771	0.672288	0.771376	0.66046	0.794862	0.811455	0.784145
ADIPOR1	0.990546	0.984476	0.993313	0.98741	0.984833	0.99497	0.992826	0.995063	0.994095	0.994124	0.99033	0.993204	0.989849	0.994299	0.994628	0.99383
ADIPOR1P1	0.992302	0.991182	0.992711	0.991383	0.99096	0.992526	0.99255	0.869164	0.992588	0.992733	0.992656	0.992889	0.992524	0.992668	0.992367	0.992536
ADIPOR1P2	0.993926	0.993556	0.994178	0.993745	0.993445	0.99431	0.993916	0.881414	0.994029	0.994351	0.99378	0.994157	0.993878	0.994465	0.994114	0.993877
ADIPOR2	0.990563	0.988926	0.991837	0.989928	0.988645	0.993684	0.992432	0.99484	0.993018	0.99288	0.990494	0.991535	0.990685	0.9925	0.993278	0.993293
ADIRF	0.735604	0.669013	0.77348	0.687647	0.66348	0.804604	0.779135	0.829124	0.801505	0.802364	0.739772	0.780353	0.699654	0.79514	0.805542	0.794923
ADK	0.97888	0.973588	0.981222	0.976001	0.974776	0.984543	0.983288	0.985976	0.983543	0.983287	0.977878	0.982207	0.978948	0.982454	0.983781	0.983629
ADM	0.803599	0.768848	0.832128	0.782875	0.771134	0.855693	0.84222	0.869418	0.847724	0.846008	0.792538	0.830765	0.787673	0.848582	0.856509	0.846697
ADM2	0.703854	0.639123	0.741273	0.669421	0.647767	0.795012	0.75902	0.82325	0.778215	0.778166	0.684901	0.741483	0.694824	0.775955	0.782228	0.76772
ADM5	0.732358	0.697053	0.762396	0.704239	0.679503	0.783559	0.756564	0.811009	0.78172	0.778344	0.719101	0.74287	0.717752	0.77178	0.775641	0.780056
ADO	0.979492	0.97533	0.982737	0.978807	0.976921	0.987814	0.985906	0.99135	0.98637	0.987904	0.979233	0.982772	0.97854	0.986522	0.987492	0.987453
ADORA1	0.708478	0.634507	0.733076	0.66933	0.634045	0.770918	0.741149	0.790231	0.759754	0.763631	0.691599	0.729451	0.682361	0.739661	0.75907	0.746962
ADORA2A	0.710151	0.635184	0.765076	0.64721	0.635054	0.787139	0.761244	0.801027	0.771287	0.773942	0.704046	0.75213	0.677332	0.78649	0.784156	0.776174
ADORA2B	0.808893	0.731474	0.83125	0.788941	0.729225	0.853386	0.83448	0.870401	0.84191	0.84453	0.798253	0.822976	0.796127	0.850685	0.849917	0.840136
ADORA2BP1	0.963275	0.954719	0.966969	0.959225	0.956751	0.968403	0.96469	0.744985	0.968141	0.967851	0.966238	0.966601	0.963958	0.968581	0.968915	0.966978
ADORA3	0.859718	0.832641	0.8875	0.838886	0.831588	0.903645	0.889455	-0.831538	0.896203	0.895519	0.8605	0.888857	0.8558	0.90589	0.906391	0.893504
ADPGK	0.992465	0.990206	0.993717	0.991552	0.990041	0.994193	0.99384	0.994753	0.994168	0.994338	0.991489	0.992998	0.991316	0.993495	0.994298	0.99391
ADPRH	0.768314	0.688512	0.795417	0.718211	0.674134	0.837718	0.799187	0.846549	0.816127	0.813215	0.742452	0.798495	0.732501	0.815834	0.828961	0.81586
ADPRHL1	0.775745	0.682975	0.810209	0.738395	0.660267	0.837599	0.812092	0.840804	0.828126	0.835125	0.776143	0.802582	0.764069	0.822486	0.840309	0.818603
ADPRHL2	0.985794	0.97745	0.987951	0.984665	0.977678	0.990096	0.987987	0.990714	0.989529	0.988777	0.984863	0.987802	0.984064	0.988745	0.9897	0.989578
ADPRM	0.949539	0.926473	0.953624	0.934365	0.928882	0.962464	0.953924	0.965136	0.958208	0.957667	0.940771	0.951648	0.939533	0.956395	0.959717	0.957922
ADRA1A	0.775267	0.67796	0.805544	0.693247	0.658825	0.822602	0.803625	0.837813	0.817602	0.815124	0.77316	0.808088	0.763068	0.821489	0.828383	0.816192
ADRA1B	0.829467	0.77454	0.853566	0.790247	0.776558	0.862164	0.851766	0.869363	0.861464	0.86021	0.830268	0.854229	0.823397	0.864324	0.86391	0.851861
ADRA1D	0.804425	0.770815	0.835694	0.780575	0.770941	0.866258	0.841525	0.877834	0.85706	0.849867	0.790565	0.831332	0.800521	0.855318	0.858767	0.853047
ADRA2A	0.668164	0.572122	0.698934	0.6117	0.56928	0.726757	0.693701	0.740056	0.706401	0.717893	0.650697	0.70121	0.64479	0.718726	0.739433	0.708204
ADRA2B	0.772063	0.727229	0.794658	0.756169	0.736869	0.816458	0.787336	0.834344	0.811891	0.806619	0.767816	0.788464	0.759628	0.80447	0.82003	0.803545
ADRA2C	0.784536	0.673395	0.797165	0.710373	0.672371	0.83503	0.817581	0.855183	0.827658	0.822392	0.770774	0.793975	0.757746	0.813126	0.82189	0.82547
ADRB1	0.536815	0.449428	0.589661	0.505263	0.457561	0.642927	0.599492	0.681994	0.624079	0.633343	0.52245	0.594982	0.531756	0.64676	0.649016	0.607755
ADRB2	0.744035	0.614871	0.784113	0.673037	0.608222	0.819449	0.785007	0.844525	0.805099	0.801031	0.711403	0.781253	0.709467	0.812324	0.813754	0.808731
ADRB3	0.853668	0.843054	0.862414	0.844243	0.84333	0.872833	0.864504	-0.707059	0.873503	0.869565	0.852494	0.86792	0.849769	0.873703	0.875085	0.873495
ADRM1	0.992883	0.987652	0.994357	0.991035	0.987494	0.995288	0.994264	0.996038	0.995034	0.99487	0.992465	0.993994	0.991215	0.994828	0.995045	0.995196
ADSL	0.993394	0.989721	0.994673	0.99241	0.98983	0.995655	0.995001	0.996368	0.995472	0.995607	0.993594	0.99482	0.993125	0.995603	0.995537	0.995414
ADSS	0.991462	0.98938	0.993356	0.990121	0.989078	0.993872	0.992909	0.9939	0.993837	0.993645	0.991245	0.992774	0.991272	0.993483	0.994197	0.992873
ADSSL1	0.844645	0.790049	0.884444	0.810968	0.796182	0.900622	0.882973	0.901443	0.885912	0.889459	0.838311	0.880434	0.845507	0.896006	0.89622	0.886528
ADTRP	0.655662	0.52628	0.685878	0.613005	0.40791	0.735181	0.693074	0.763223	0.721118	0.725346	0.654598	0.679923	0.645502	0.720702	0.740766	0.706667
AEN	0.978463	0.972324	0.982041	0.97462	0.972487	0.986135	0.982139	0.988942	0.98603	0.984858	0.974133	0.982143	0.974968	0.985239	0.986238	0.984396
AES	0.990809	0.986565	0.991998	0.987264	0.985932	0.993412	0.99289	0.995042	0.993388	0.993761	0.989086	0.991669	0.988779	0.992961	0.993532	0.992852
AFAP1	0.948534	0.923357	0.956046	0.937409	0.925078	0.964303	0.9544	0.966157	0.960486	0.95692	0.945526	0.955248	0.942971	0.959662	0.962307	0.95807
AFAP1L1	0.821018	0.71866	0.831787	0.797495	0.744517	0.852547	0.821944	0.86022	0.838643	0.839945	0.802026	0.828293	0.794443	0.836587	0.846216	0.844845
AFAP1L2	0.720758	0.61917	0.762381	0.686382	0.623986	0.810208	0.776913	0.800061	0.796557	0.789138	0.716332	0.779153	0.716861	0.799206	0.796081	0.778123
AFF1	0.985616	0.97889	0.988479	0.983116	0.977335	0.990905	0.988377	0.992419	0.989938	0.98919	0.984044	0.987919	0.984184	0.989912	0.99014	0.989288
AFF2	0.628968	0.547773	0.705795	0.587784	0.5315	0.733786	0.692161	0.772046	0.725139	0.716429	0.613502	0.689444	0.632387	0.723767	0.725113	0.719311
AFF3	0.850127	0.777836	0.872975	0.827082	0.78073	0.900483	0.877011	0.911815	0.897536	0.892501	0.842553	0.872352	0.837644	0.888183	0.896227	0.88798
AFF4	0.996293	0.993207	0.996748	0.995496	0.992835	0.99699	0.996794	0.997669	0.997044	0.997013	0.995849	0.996621	0.995445	0.997042	0.996903	0.997053
AFG3L1P	0.97948	0.967961	0.98193	0.972606	0.967169	0.98358	0.98297	0.98689	0.984167	0.983324	0.976195	0.980618	0.976386	0.982862	0.983573	0.983041
AFG3L2	0.993008	0.991139	0.994313	0.992624	0.990817	0.994645	0.994245	0.995506	0.994683	0.994274	0.992557	0.993576	0.992926	0.994502	0.994439	0.994022
AFG3L2P1	0.974412	0.970217	0.97671	0.973805	0.96947	0.976138	0.976284	0.774814	0.97629	0.97692	0.973997	0.9757	0.973946	0.977035	0.977192	0.976218
AFM	0.951847	0.920786	0.962737	0.930637	0.927399	0.970558	0.960982	0.675005	0.962037	0.968653	0.952453	0.964973	0.954053	0.968695	0.971569	0.964066
AFMID	0.970083	0.958907	0.974676	0.963538	0.958687	0.979198	0.975891	0.981491	0.976278	0.977414	0.968259	0.974827	0.965718	0.978057	0.978391	0.976325
AFP	0.820572	0.736011	0.857066	0.802357	0.700953	0.887531	0.856209	-0.171454	0.867008	0.883409	0.827665	0.862092	0.829698	0.884273	0.891749	0.871658
AFTPH	0.992994	0.991116	0.994284	0.991867	0.991111	0.995162	0.99402	0.995926	0.994778	0.994854	0.992301	0.993941	0.992683	0.994434	0.994591	0.994727
AGA	0.949735	0.93923	0.953933	0.945596	0.939352	0.956952	0.955852	0.963008	0.955167	0.955902	0.948728	0.954683	0.950625	0.953745	0.954549	0.955046
AGAP1	0.957276	0.950973	0.963296	0.954591	0.949988	0.967081	0.962261	0.972438	0.966317	0.964787	0.955248	0.961728	0.957394	0.963088	0.966011	0.964795
AGAP10P	0.605869	0.511357	0.637963	0.575298	0.493237	0.674159	0.640771	0.660349	0.653514	0.648585	0.596839	0.643535	0.607269	0.658974	0.65433	0.648018
AGAP12P	0.487001	0.369123	0.550346	0.451591	0.355787	0.58107	0.543575	0.6022	0.56932	0.563291	0.499628	0.543949	0.485634	0.553517	0.575353	0.571123
AGAP13P	0.826484	0.814807	0.836996	0.820545	0.8181	0.850966	0.842545	-0.0141935	0.838914	0.842704	0.825076	0.84146	0.827485	0.846174	0.846875	0.840131
AGAP14P	0.674593	0.60971	0.690211	0.630026	0.602054	0.720027	0.696483	-1.50115	0.703373	0.702664	0.654285	0.698305	0.642957	0.705136	0.714786	0.710087
AGAP2	0.947791	0.929597	0.954443	0.94216	0.928592	0.960092	0.953498	0.960424	0.955585	0.957874	0.941402	0.953996	0.943088	0.958759	0.963959	0.956604
AGAP3	0.986509	0.982043	0.986889	0.983944	0.982309	0.989015	0.98806	0.989618	0.987855	0.987501	0.986168	0.98787	0.985968	0.988337	0.988814	0.987567
AGAP4	0.958429	0.941467	0.964135	0.954482	0.938165	0.969422	0.965933	0.973677	0.970764	0.96787	0.954433	0.963692	0.954833	0.967059	0.967513	0.970345
AGAP5	0.928925	0.903375	0.940787	0.921349	0.897448	0.949351	0.94321	0.949327	0.949122	0.947546	0.926523	0.937642	0.92612	0.942403	0.945299	0.946976
AGAP6	0.970447	0.955525	0.979074	0.966784	0.952372	0.983814	0.981784	0.985267	0.983503	0.982348	0.967147	0.976512	0.968107	0.981423	0.981512	0.982786
AGAP7P	0.529941	0.473856	0.578416	0.495478	0.476781	0.609521	0.582286	0.623062	0.596486	0.604603	0.514222	0.580649	0.510368	0.598241	0.60767	0.593985
AGAP9	0.874954	0.823287	0.883789	0.85309	0.816349	0.895714	0.886535	0.899191	0.897631	0.892502	0.85938	0.882825	0.863039	0.89319	0.891065	0.897091
AGBL1	0.841461	0.77483	0.861115	0.826894	0.771213	0.877511	0.858898	0.861522	0.861053	0.868907	0.845604	0.866529	0.848983	0.870998	0.873278	0.863372
AGBL2	0.738062	0.606419	0.774955	0.659737	0.622982	0.80089	0.774086	0.828617	0.789581	0.792353	0.701811	0.77189	0.712454	0.801452	0.804821	0.793659
AGBL3	0.819644	0.787611	0.846657	0.800953	0.768549	0.857304	0.844283	0.862596	0.859981	0.857338	0.826115	0.842207	0.820609	0.855482	0.857309	0.853245
AGBL4	0.812823	0.764497	0.822216	0.77799	0.767988	0.838379	0.82293	0.841387	0.834399	0.83124	0.80266	0.827864	0.805679	0.825577	0.837281	0.834164
AGBL5	0.979512	0.962834	0.985144	0.967962	0.962329	0.987065	0.984781	0.988381	0.986991	0.987355	0.976771	0.985619	0.975477	0.987835	0.988507	0.985204
AGER	0.873922	0.843477	0.886242	0.856688	0.830937	0.902966	0.887024	0.911145	0.902608	0.898344	0.867192	0.880438	0.858211	0.891897	0.902468	0.897741
AGFG1	0.992787	0.99087	0.99424	0.991846	0.990423	0.995403	0.994237	0.995952	0.995552	0.994838	0.992549	0.994283	0.992392	0.994733	0.995153	0.994906
AGFG2	0.956121	0.944717	0.966283	0.946944	0.939167	0.970351	0.965728	0.973872	0.968992	0.967073	0.952127	0.965341	0.952701	0.970013	0.968619	0.966356
AGGF1	0.991847	0.990893	0.993178	0.991178	0.990676	0.993853	0.99318	0.995483	0.993767	0.993937	0.991361	0.992881	0.991832	0.993799	0.993582	0.994246
AGGF1P1	0.812597	0.78325	0.826332	0.791638	0.78387	0.836553	0.825424	-0.403009	0.832262	0.837409	0.809981	0.825144	0.806343	0.83486	0.839577	0.832601
AGGF1P10	0.93866	0.931235	0.939928	0.933349	0.931782	0.945495	0.942817	0.569175	0.94452	0.944044	0.938761	0.943367	0.940104	0.942682	0.944684	0.943852
AGGF1P2	0.736414	0.66573	0.764648	0.69066	0.667915	0.784331	0.767023	-1.18941	0.775647	0.773736	0.727894	0.768705	0.724931	0.782761	0.785678	0.775156
AGGF1P3	0.919488	0.908526	0.930153	0.915978	0.910181	0.934298	0.928308	0.925881	0.930311	0.930836	0.920035	0.929581	0.920783	0.928978	0.931146	0.928098
AGGF1P4	0.994814	0.994167	0.995233	0.994434	0.994095	0.995235	0.995284	0.887142	0.995464	0.995049	0.99503	0.995237	0.995011	0.995762	0.995695	0.995482
AGGF1P5	0.994199	0.99373	0.99531	0.993635	0.993693	0.995735	0.99512	0.88733	0.995219	0.995778	0.994677	0.995503	0.994989	0.995695	0.995757	0.995444
AGGF1P6	0.981765	0.979617	0.982627	0.981055	0.979483	0.983247	0.982339	0.852744	0.982053	0.983354	0.981898	0.98289	0.981567	0.98354	0.982495	0.982759
AGGF1P7	0.997148	0.996733	0.99763	0.996883	0.996696	0.997758	0.997448	0.896553	0.997517	0.997887	0.997548	0.997986	0.997591	0.997747	0.997943	0.997456
AGGF1P8	0.907117	0.896307	0.910506	0.900031	0.894343	0.915576	0.911603	-0.36129	0.913857	0.915394	0.904191	0.910674	0.902331	0.914196	0.914519	0.914953
AGGF1P9	0.993563	0.992206	0.994515	0.992695	0.992504	0.994339	0.994207	0.877122	0.994584	0.99453	0.993852	0.994926	0.993883	0.99454	0.994804	0.994538
AGK	0.984999	0.983121	0.986567	0.984074	0.981133	0.988918	0.986058	0.990524	0.987092	0.987796	0.985511	0.985206	0.98431	0.986409	0.988333	0.98756
AGKP1	0.954382	0.949255	0.957694	0.947936	0.947898	0.964682	0.958765	0.783348	0.962216	0.960177	0.948791	0.955915	0.952071	0.960866	0.962115	0.957522
AGL	0.971042	0.958298	0.977817	0.967337	0.958785	0.982952	0.976544	0.984692	0.981496	0.980463	0.971927	0.975738	0.971845	0.980142	0.98209	0.979682
AGMAT	0.762561	0.643808	0.822591	0.684655	0.651174	0.842466	0.807339	0.860338	0.828026	0.834276	0.745387	0.809644	0.74413	0.835979	0.840496	0.821683
AGMO	0.684585	0.588009	0.732636	0.619663	0.575509	0.75657	0.740324	0.781728	0.753937	0.761263	0.638778	0.716501	0.656819	0.760698	0.779956	0.750405
AGO1	0.990373	0.988334	0.992689	0.989574	0.988467	0.993691	0.992535	0.995256	0.994	0.993512	0.990007	0.991711	0.990368	0.992964	0.993863	0.993273
AGO2	0.991681	0.988278	0.992676	0.990346	0.988038	0.99405	0.992737	0.995484	0.993484	0.993386	0.990543	0.992227	0.990792	0.992697	0.993679	0.993368
AGO3	0.994873	0.99259	0.995628	0.994159	0.992416	0.996245	0.995816	0.997244	0.996116	0.995885	0.994521	0.995581	0.994255	0.996012	0.995989	0.99624
AGO4	0.980359	0.973822	0.983885	0.975956	0.974582	0.985425	0.983391	0.987439	0.985867	0.985297	0.978161	0.983326	0.976475	0.984859	0.985491	0.985005
AGPAT1	0.988197	0.982274	0.991613	0.98459	0.981486	0.992222	0.991514	0.993894	0.992238	0.992172	0.986655	0.990655	0.986628	0.992671	0.992915	0.992097
AGPAT2	0.956954	0.942043	0.963836	0.949726	0.942099	0.969118	0.965564	0.973952	0.966245	0.968819	0.954588	0.965104	0.954096	0.968772	0.968722	0.966984
AGPAT3	0.987418	0.979991	0.99006	0.981722	0.979369	0.991073	0.990027	0.992609	0.990471	0.990765	0.985753	0.989315	0.98542	0.991334	0.990661	0.991155
AGPAT4	0.910821	0.87473	0.924638	0.898416	0.869615	0.931948	0.926234	0.945539	0.929718	0.926736	0.906862	0.922322	0.908849	0.926164	0.928996	0.930264
AGPAT5	0.982838	0.978894	0.984873	0.980373	0.976019	0.986832	0.984754	0.988226	0.986495	0.985844	0.981537	0.984818	0.981414	0.985914	0.986383	0.986295
AGPAT5P1	0.999202	0.999221	0.999093	0.999198	0.999221	0.998895	0.999183	0.907495	0.999126	0.998942	0.999135	0.999118	0.999137	0.998976	0.998991	0.999135
AGPS	0.976509	0.948233	0.979591	0.972089	0.935263	0.984454	0.980417	0.985678	0.982657	0.983555	0.974376	0.978504	0.971036	0.984068	0.984364	0.98282
AGR2	0.828911	0.744765	0.861396	0.796338	0.757824	0.888339	0.870781	0.894154	0.875581	0.874371	0.829022	0.862402	0.812323	0.879697	0.88329	0.876112
AGR3	0.889936	0.82525	0.903983	0.86532	0.84385	0.924508	0.907324	0.127655	0.914961	0.919221	0.888859	0.909781	0.88085	0.918948	0.920421	0.916143
AGRN	0.976427	0.9648	0.977787	0.971863	0.967303	0.983	0.980101	0.985519	0.98196	0.981785	0.973215	0.978987	0.973534	0.981157	0.981639	0.981242
AGRP	0.928405	0.916257	0.93148	0.925543	0.915804	0.934845	0.931154	0.931055	0.932265	0.933043	0.926342	0.929864	0.92221	0.935721	0.932992	0.931566
AGT	0.796765	0.723433	0.83578	0.768612	0.724273	0.859809	0.836135	0.880825	0.855073	0.856234	0.795919	0.831091	0.772326	0.850973	0.855328	0.848382
AGTPBP1	0.98618	0.980824	0.988265	0.984225	0.979056	0.990593	0.989197	0.990885	0.989652	0.989617	0.986647	0.988417	0.985114	0.989661	0.990042	0.990038
AGTR1	0.814432	0.776077	0.836156	0.790414	0.76273	0.853603	0.834683	-0.712183	0.849948	0.848511	0.804393	0.827521	0.800702	0.848982	0.854276	0.844839
AGTR2	0.930494	0.923499	0.938974	0.926939	0.92183	0.951911	0.938222	0.726387	0.941371	0.948698	0.930383	0.939676	0.933768	0.94978	0.952446	0.943508
AGTRAP	0.973507	0.961362	0.97694	0.96804	0.962207	0.979894	0.977543	0.9815	0.978618	0.980996	0.970758	0.977818	0.972371	0.979334	0.981279	0.980595
AGXT	0.765414	0.687066	0.777182	0.724127	0.688956	0.810103	0.785022	0.816839	0.799931	0.802656	0.758073	0.782413	0.742745	0.805109	0.805072	0.792697
AGXT2	0.924892	0.895321	0.943173	0.905503	0.902531	0.954596	0.943682	0.540543	0.950506	0.950898	0.917053	0.941733	0.921328	0.949296	0.954672	0.948347
AHCY	0.992179	0.989909	0.992776	0.991198	0.989523	0.994432	0.993592	0.995336	0.993862	0.994143	0.992339	0.993444	0.991991	0.994087	0.993831	0.994453
AHCYL1	0.99196	0.990587	0.993238	0.991097	0.989999	0.99419	0.993451	0.995104	0.993891	0.993841	0.991554	0.993098	0.99164	0.993779	0.994509	0.99381
AHCYL2	0.974083	0.967503	0.97915	0.970196	0.965665	0.981787	0.97894	0.983737	0.980816	0.980583	0.973394	0.978601	0.973028	0.980929	0.981262	0.979879
AHCYP2	0.944916	0.941686	0.947664	0.943163	0.940455	0.95122	0.948696	0.554458	0.950192	0.95099	0.944695	0.947825	0.944847	0.950602	0.951238	0.949618
AHCYP3	0.988807	0.987591	0.989162	0.987835	0.987451	0.989807	0.989299	0.860062	0.989872	0.989095	0.988138	0.989397	0.988689	0.989483	0.989684	0.989251
AHCYP4	0.990512	0.988898	0.99032	0.989626	0.988704	0.990711	0.990577	0.856625	0.990476	0.990536	0.990081	0.990661	0.989952	0.990732	0.990527	0.990868
AHCYP5	0.970031	0.968645	0.973617	0.968502	0.969222	0.976661	0.973206	0.791123	0.974204	0.975393	0.970047	0.974274	0.971331	0.975114	0.976419	0.975137
AHCYP7	0.965449	0.964218	0.966554	0.964673	0.964013	0.971176	0.967909	0.750647	0.968767	0.968732	0.965293	0.968294	0.966411	0.969117	0.969678	0.97007
AHCYP8	0.984834	0.984094	0.985224	0.984399	0.984061	0.985558	0.985475	0.867394	0.98477	0.985009	0.984447	0.984858	0.984779	0.985189	0.985315	0.985456
AHI1	0.974029	0.966393	0.976568	0.970129	0.958484	0.981693	0.978996	0.984479	0.980443	0.980802	0.973027	0.976938	0.972764	0.980179	0.980836	0.980669
AHNAK	0.974043	0.964419	0.980634	0.967738	0.961412	0.985839	0.981366	0.987947	0.984555	0.983624	0.970704	0.980158	0.972277	0.983934	0.984786	0.982757
AHNAK2	0.881497	0.858697	0.906031	0.864606	0.845645	0.922382	0.913007	0.93088	0.914471	0.916596	0.877725	0.906575	0.870856	0.916502	0.922232	0.917396
AHSA1	0.993006	0.990589	0.993946	0.991125	0.990965	0.995529	0.993874	0.995364	0.994689	0.994743	0.992554	0.993867	0.992306	0.994654	0.995267	0.994574
AHSA2	0.987465	0.977003	0.989286	0.981986	0.973967	0.992839	0.991288	0.994854	0.991867	0.992559	0.983609	0.988804	0.982377	0.990639	0.992272	0.992547
AHSG	0.8973	0.808094	0.917213	0.885001	0.788464	0.927662	0.919632	0.0431729	0.922121	0.924193	0.895528	0.917556	0.885627	0.927978	0.931659	0.921907
AHSP	0.851559	0.826933	0.894145	0.841371	0.831541	0.914287	0.898545	0.00614579	0.909298	0.912283	0.845275	0.898388	0.845661	0.906869	0.9125	0.907763
AICDA	0.818958	0.686404	0.827949	0.78818	0.678945	0.841847	0.833103	0.854937	0.833557	0.848744	0.815226	0.832122	0.818048	0.855378	0.847101	0.843182
AIDA	0.99072	0.986502	0.992447	0.988729	0.98669	0.993804	0.992404	0.994448	0.993618	0.993361	0.989503	0.992405	0.989067	0.993295	0.993852	0.993254
AIF1	0.888374	0.847569	0.909731	0.870855	0.838777	0.925197	0.909767	0.926264	0.920796	0.914896	0.874192	0.910177	0.875202	0.920661	0.927957	0.918973
AIF1L	0.850588	0.792192	0.871841	0.834995	0.804419	0.900331	0.871629	0.909857	0.887335	0.891851	0.844064	0.876773	0.838027	0.892161	0.893885	0.882599
AIFM1	0.988996	0.986864	0.991099	0.986971	0.986216	0.992046	0.991221	0.99301	0.991707	0.99146	0.988284	0.990611	0.987978	0.991609	0.992049	0.991692
AIFM1P1	0.990317	0.987925	0.990969	0.988841	0.988133	0.991954	0.990984	0.855315	0.991466	0.991498	0.990526	0.990748	0.990427	0.991567	0.991365	0.99121
AIFM2	0.940653	0.92296	0.951936	0.930371	0.917115	0.959218	0.954905	0.963697	0.956295	0.957026	0.939058	0.952785	0.937339	0.9596	0.963897	0.957664
AIFM3	0.746348	0.675246	0.770744	0.695782	0.669376	0.790739	0.776507	0.796202	0.791817	0.786101	0.738113	0.771065	0.744253	0.790711	0.792462	0.783203
AIG1	0.961715	0.944234	0.966203	0.947237	0.945663	0.970455	0.968491	0.975713	0.969947	0.969943	0.955745	0.967736	0.95751	0.96862	0.971025	0.969427
AIG1P1	0.9663	0.961233	0.969032	0.962523	0.959878	0.973693	0.969243	0.751639	0.973279	0.971456	0.963093	0.967995	0.963302	0.972461	0.975973	0.969654
AIM1	0.939029	0.922473	0.947327	0.934152	0.91951	0.955336	0.949706	0.959408	0.95427	0.951925	0.937365	0.947138	0.935507	0.948587	0.954383	0.95346
AIM1L	0.757301	0.655486	0.797694	0.733016	0.642472	0.820985	0.797651	0.833948	0.812157	0.820341	0.750164	0.795979	0.754844	0.811766	0.816576	0.800227
AIM2	0.73944	0.612257	0.781367	0.692846	0.609442	0.808297	0.773591	0.823444	0.807221	0.807697	0.717995	0.784356	0.718545	0.808532	0.812515	0.793404
AIMP1	0.988051	0.985529	0.989726	0.986628	0.985654	0.990622	0.990058	0.99083	0.990899	0.991048	0.986767	0.990335	0.98687	0.989698	0.990523	0.990399
AIMP1P1	0.951069	0.939939	0.956365	0.940103	0.938175	0.962627	0.957346	0.62765	0.960471	0.962337	0.946813	0.960132	0.950924	0.961529	0.963162	0.95859
AIMP1P2	0.984224	0.983884	0.984423	0.983898	0.984013	0.985362	0.984278	0.866862	0.984294	0.984793	0.984106	0.984277	0.984288	0.984862	0.984361	0.985015
AIMP2	0.978589	0.96925	0.980413	0.973947	0.968055	0.981567	0.980236	0.983221	0.981026	0.983173	0.97752	0.980427	0.975873	0.980966	0.982201	0.981893
AIP	0.985224	0.978286	0.98887	0.982386	0.978484	0.990331	0.988616	0.991359	0.99011	0.990248	0.984001	0.987697	0.982196	0.98973	0.989923	0.99014
AIPL1	0.79022	0.764016	0.796957	0.782276	0.758958	0.830721	0.805498	-2.81148	0.82935	0.818436	0.788126	0.799913	0.784989	0.822496	0.820467	0.822407
AJAP1	0.661861	0.614848	0.690081	0.638182	0.595213	0.724857	0.697125	0.74766	0.715006	0.713426	0.652256	0.682891	0.65457	0.708016	0.707723	0.714819
AJUBA	0.932367	0.912235	0.948308	0.924449	0.903783	0.959789	0.948708	0.96375	0.95609	0.955621	0.932874	0.949393	0.932615	0.954938	0.958979	0.955743
AK1	0.950463	0.935516	0.957466	0.945036	0.933023	0.964331	0.959985	0.968089	0.96232	0.96225	0.950074	0.957644	0.949657	0.963469	0.96514	0.960918
AK2	0.993642	0.992386	0.995335	0.993115	0.992481	0.995993	0.995441	0.996791	0.995573	0.995816	0.993578	0.995128	0.99375	0.995875	0.996071	0.995731
AK2P2	0.966797	0.966352	0.970003	0.965704	0.965803	0.969691	0.96893	0.746285	0.969694	0.970618	0.965689	0.96956	0.966322	0.968982	0.969808	0.968706
AK3	0.984347	0.980117	0.98613	0.980534	0.978992	0.987729	0.9865	0.990335	0.987211	0.986781	0.983951	0.986023	0.983136	0.986698	0.987232	0.986975
AK3P2	0.9836	0.982936	0.983967	0.982922	0.982573	0.983661	0.983679	0.840794	0.984092	0.984388	0.983366	0.98402	0.983229	0.984393	0.983847	0.984028
AK3P3	0.845152	0.828956	0.854766	0.837351	0.827025	0.869246	0.858393	0.867429	0.86326	0.861818	0.844151	0.852695	0.844836	0.859308	0.863416	0.860791
AK3P4	0.994297	0.994091	0.994174	0.993921	0.994065	0.994313	0.994037	0.888656	0.993948	0.994192	0.993962	0.994244	0.994001	0.994106	0.994192	0.994021
AK3P5	0.918284	0.912031	0.927595	0.915944	0.911357	0.932376	0.92811	0.113776	0.929198	0.928538	0.916508	0.925257	0.915728	0.927872	0.929683	0.929678
AK4	0.928215	0.907352	0.936731	0.914068	0.905677	0.947737	0.940719	0.956161	0.945643	0.945321	0.92196	0.935578	0.916455	0.944904	0.946363	0.943388
AK4P1	0.588446	0.52671	0.625733	0.558909	0.504427	0.637489	0.626119	-1.68255	0.638842	0.630294	0.583942	0.623541	0.581933	0.640592	0.640338	0.626683
AK4P2	0.990149	0.989723	0.990794	0.990042	0.989672	0.990967	0.990713	0.866177	0.990812	0.991145	0.990276	0.990718	0.990259	0.991223	0.991013	0.990288
AK4P3	0.935544	0.928386	0.938432	0.929215	0.928674	0.941321	0.939696	0.681257	0.940656	0.939812	0.932917	0.937839	0.93404	0.940933	0.939244	0.940138
AK4P4	0.966191	0.965099	0.970165	0.965056	0.965147	0.972003	0.969413	0.680411	0.97121	0.97084	0.965938	0.970241	0.967641	0.971239	0.970776	0.970939
AK4P5	0.995807	0.995426	0.995795	0.995621	0.995476	0.996051	0.995931	0.892374	0.995894	0.995951	0.995775	0.995812	0.996011	0.995872	0.995502	0.995888
AK4P6	0.985514	0.984636	0.985355	0.984744	0.98489	0.985363	0.985233	0.84731	0.986104	0.986319	0.98524	0.985581	0.985293	0.986572	0.986056	0.986179
AK5	0.7369	0.667391	0.775323	0.699368	0.661812	0.815965	0.775303	0.808922	0.790178	0.795502	0.734913	0.771836	0.730588	0.78948	0.808772	0.768484
AK6	0.981393	0.976704	0.982499	0.979077	0.97565	0.984671	0.981925	0.987378	0.983866	0.983738	0.980599	0.982118	0.980049	0.984371	0.984512	0.983495
AK6P1	0.993844	0.993587	0.994181	0.993515	0.993618	0.99408	0.994042	0.88351	0.994195	0.994431	0.994073	0.994085	0.993951	0.994392	0.994184	0.994455
AK6P2	0.993349	0.99253	0.993813	0.992633	0.992752	0.993927	0.993825	0.87736	0.993826	0.993827	0.993332	0.993912	0.993708	0.993806	0.99388	0.99396
AK7	0.771226	0.675957	0.81267	0.729196	0.686913	0.836981	0.811781	0.855076	0.825956	0.827559	0.739227	0.794962	0.750533	0.832652	0.836931	0.822705
AK8	0.752009	0.669564	0.784211	0.725842	0.662352	0.799116	0.794264	0.814737	0.797156	0.794606	0.739782	0.781281	0.72776	0.79393	0.795305	0.797721
AK9	0.955528	0.938196	0.962168	0.953268	0.934965	0.96479	0.962283	0.969187	0.964458	0.961975	0.952906	0.960131	0.954442	0.961052	0.963834	0.960764
AKAIN1	0.960793	0.948525	0.965536	0.952269	0.947356	0.968351	0.963267	0.698874	0.967461	0.968816	0.952907	0.964268	0.957016	0.968065	0.968929	0.966762
AKAP1	0.986112	0.978469	0.988243	0.981666	0.978647	0.991544	0.989512	0.992496	0.990651	0.99073	0.98472	0.988252	0.984375	0.991004	0.991813	0.990203
AKAP10	0.991948	0.990141	0.992361	0.991279	0.990203	0.993205	0.99265	0.994486	0.993302	0.992903	0.991195	0.992607	0.991772	0.993147	0.993536	0.993316
AKAP11	0.990941	0.986225	0.992996	0.989247	0.984174	0.993832	0.992799	0.995067	0.993689	0.992778	0.990833	0.992087	0.990491	0.992855	0.993806	0.993108
AKAP12	0.909579	0.871409	0.917442	0.897639	0.867393	0.928708	0.919627	0.939595	0.929569	0.929	0.907924	0.915062	0.899048	0.922032	0.92747	0.926435
AKAP13	0.992322	0.989044	0.993288	0.991236	0.986365	0.994392	0.993662	0.995494	0.994143	0.994286	0.991876	0.99366	0.991347	0.994131	0.994317	0.994271
AKAP14	0.937449	0.885209	0.94092	0.917575	0.90567	0.946304	0.941579	0.38678	0.943154	0.943753	0.928994	0.94083	0.933231	0.945536	0.941348	0.941778
AKAP17A	0.986916	0.982027	0.987404	0.983417	0.982072	0.988848	0.988659	0.9914	0.988972	0.988971	0.984756	0.987663	0.983869	0.989155	0.988893	0.988928
AKAP17BP	0.919262	0.911421	0.923043	0.914211	0.910834	0.924377	0.923773	0.330613	0.925198	0.924396	0.916047	0.922071	0.915075	0.923995	0.923114	0.923996
AKAP2	0.936572	0.910364	0.94807	0.924548	0.897965	0.953847	0.945631	0.961542	0.953743	0.953192	0.933764	0.945279	0.933459	0.951483	0.954546	0.951324
AKAP3	0.582922	0.448735	0.623179	0.540573	0.463504	0.665449	0.631977	0.702889	0.667038	0.65951	0.549837	0.607405	0.553614	0.63268	0.667434	0.637491
AKAP4	0.963169	0.949918	0.967427	0.959626	0.950439	0.976295	0.970654	0.783872	0.97369	0.975456	0.963157	0.96682	0.960731	0.973472	0.976327	0.972236
AKAP5	0.874964	0.823071	0.890026	0.847572	0.821989	0.906166	0.892245	0.922737	0.899444	0.904659	0.867889	0.884504	0.871163	0.897813	0.902193	0.898311
AKAP6	0.897072	0.843327	0.906146	0.86329	0.836636	0.922809	0.908772	0.925893	0.914869	0.915062	0.890977	0.90906	0.883978	0.917835	0.91942	0.913546
AKAP7	0.885934	0.872884	0.897533	0.872986	0.872299	0.92101	0.903518	0.925603	0.908959	0.905125	0.877838	0.905538	0.882242	0.910032	0.914773	0.907602
AKAP8P1	0.968323	0.963381	0.972278	0.963463	0.962558	0.975505	0.972042	0.788703	0.973083	0.973972	0.966235	0.972655	0.966619	0.97518	0.973781	0.973474
AKAP9	0.987366	0.984198	0.989518	0.985483	0.984354	0.992796	0.991052	0.994834	0.992367	0.991947	0.986548	0.988958	0.986267	0.991389	0.991886	0.99294
AKIP1	0.973662	0.968829	0.975863	0.969625	0.967088	0.979418	0.975393	0.980685	0.976604	0.978225	0.972363	0.976116	0.97226	0.978178	0.978334	0.976457
AKIRIN1	0.994789	0.992486	0.995255	0.993476	0.992796	0.996197	0.995701	0.996578	0.995989	0.995856	0.99423	0.995523	0.993899	0.995657	0.995909	0.996008
AKIRIN1P1	0.990124	0.989524	0.99024	0.989539	0.989096	0.991056	0.990607	0.872649	0.990751	0.990744	0.989725	0.990126	0.989952	0.991125	0.990998	0.990494
AKIRIN1P2	0.983761	0.981066	0.985083	0.981099	0.98058	0.98589	0.984273	0.82708	0.985079	0.986053	0.982611	0.985074	0.982685	0.98606	0.986094	0.984941
AKIRIN2	0.984286	0.975375	0.989279	0.979183	0.973778	0.990705	0.989028	0.991707	0.989913	0.990033	0.984206	0.988494	0.980563	0.989856	0.991144	0.990143
AKIRIN2P1	0.997407	0.997555	0.997327	0.997367	0.997546	0.997282	0.997476	0.899666	0.997236	0.997344	0.997407	0.997477	0.997625	0.997376	0.997074	0.997339
AKNAD1	0.777862	0.76346	0.788608	0.765134	0.760602	0.819324	0.798921	-3.3088	0.811335	0.813114	0.772669	0.789134	0.777567	0.806816	0.816432	0.808382
AKR1A1	0.990571	0.986512	0.991809	0.988839	0.986458	0.993462	0.992452	0.994623	0.992383	0.993017	0.990181	0.992121	0.99042	0.992834	0.992861	0.992383
AKR1B1	0.951228	0.915037	0.960413	0.939341	0.909591	0.968193	0.960486	0.969802	0.964165	0.963088	0.948549	0.958125	0.943646	0.965238	0.968861	0.962895
AKR1B10	0.665241	0.571644	0.731116	0.58971	0.549946	0.768741	0.739948	0.777538	0.749277	0.765995	0.62382	0.722235	0.61964	0.764143	0.766413	0.74827
AKR1B10P1	0.967315	0.957203	0.974777	0.958326	0.955919	0.97681	0.974401	0.779997	0.975626	0.976503	0.962942	0.972523	0.96258	0.976703	0.976733	0.975614
AKR1B10P2	0.925128	0.916924	0.92958	0.920821	0.915187	0.936495	0.928526	-0.0514343	0.932999	0.934225	0.921608	0.931146	0.922439	0.935387	0.932987	0.932855
AKR1B15	0.927649	0.895743	0.938449	0.908662	0.896648	0.952856	0.943122	0.955475	0.949001	0.949647	0.917569	0.933881	0.91628	0.947334	0.954851	0.945202
AKR1B1P1	0.959936	0.954859	0.961249	0.95707	0.953443	0.961387	0.960701	0.710427	0.96251	0.962492	0.958777	0.960363	0.958114	0.962982	0.963078	0.960912
AKR1B1P2	0.988563	0.98895	0.98874	0.988314	0.988414	0.989467	0.988903	0.860195	0.989193	0.989372	0.988854	0.989235	0.988818	0.989423	0.989123	0.989095
AKR1B1P4	0.988154	0.987764	0.989527	0.987949	0.987426	0.990412	0.989387	0.865595	0.990007	0.990003	0.988636	0.989461	0.98845	0.990279	0.990299	0.989816
AKR1B1P6	0.992963	0.992779	0.993134	0.992731	0.992676	0.993587	0.99327	0.883266	0.993414	0.993505	0.992677	0.993235	0.992832	0.993249	0.993519	0.99351
AKR1B1P7	0.986295	0.983167	0.986222	0.984256	0.982712	0.986583	0.986481	0.84507	0.986463	0.987247	0.985394	0.986697	0.985265	0.986915	0.987049	0.98654
[truncated: 25,203 more rows]
